# Supplementary material for: Data from long time testing of 18650 lithium polymer batteries
Source: Data Brief. 2020 Jan 15;29:105137. doi: 10.1016/j.dib.2020.105137 (PMC6992949; doi:10.1016/j.dib.2020.105137)
Supplement: Multimedia component 1 [file mmc1.zip]

Archive with 4 entries (4 files):
- bat #1.txt
- bat #2.txt
- bat #3.txt
- bat #7.txt
