# Supplementary material for: Data from long time testing of 18650 lithium polymer batteries
Source: Data Brief. 2020 Jan 15;29:105137. doi: 10.1016/j.dib.2020.105137 (PMC6992949; doi:10.1016/j.dib.2020.105137)
Supplement: Multimedia component 1 [file mmc1.zip › bat #1.txt]

2019-02-07 09:12:28	4.00	4.15	19.34	1.00
2019-02-07 09:15:28	-4.00	3.75	20.40	1.00
2019-02-07 09:18:28	-4.00	3.73	21.09	1.00
2019-02-07 09:21:28	-4.00	3.70	21.70	1.00
2019-02-07 09:24:28	-4.00	3.67	22.13	1.00
2019-02-07 09:27:28	-4.00	3.66	22.34	1.00
2019-02-07 09:30:28	-4.00	3.64	22.56	1.00
2019-02-07 09:33:28	-4.00	3.63	22.74	1.00
2019-02-07 09:36:28	-4.00	3.62	22.85	1.00
2019-02-07 09:39:28	-4.00	3.61	23.16	1.00
2019-02-07 09:42:28	-4.00	3.60	23.15	1.00
2019-02-07 09:45:28	-4.00	3.60	23.26	1.00
2019-02-07 09:48:28	-4.00	3.59	23.36	1.00
2019-02-07 09:51:28	-4.00	3.58	23.45	1.00
2019-02-07 09:54:28	-4.00	3.57	23.57	1.00
2019-02-07 09:57:28	-4.00	3.57	23.63	1.00
2019-02-07 10:00:28	-4.00	3.56	23.82	1.00
2019-02-07 10:03:28	-4.00	3.55	23.88	1.00
2019-02-07 10:06:28	-4.00	3.55	24.08	1.00
2019-02-07 10:09:28	-4.00	3.54	24.18	1.00
2019-02-07 10:12:28	-4.00	3.53	24.31	1.00
2019-02-07 10:15:28	-4.00	3.52	24.51	1.00
2019-02-07 10:18:28	-4.00	3.51	24.62	1.00
2019-02-07 10:21:28	-4.00	3.50	24.81	1.00
2019-02-07 10:24:28	-4.00	3.49	24.99	1.00
2019-02-07 10:27:28	-4.00	3.48	25.21	1.00
2019-02-07 10:30:28	-4.00	3.47	25.35	1.00
2019-02-07 10:33:28	-4.00	3.45	25.51	1.00
2019-02-07 10:36:28	-4.00	3.43	25.68	1.00
2019-02-07 10:39:28	-4.00	3.42	25.85	1.00
2019-02-07 10:42:28	-4.00	3.40	25.90	1.00
2019-02-07 10:45:28	-4.00	3.38	26.02	1.00
2019-02-07 10:48:28	-4.00	3.35	26.18	1.00
2019-02-07 10:51:28	-4.00	3.32	26.26	1.00
2019-02-07 10:54:28	-4.00	3.27	26.48	1.00
2019-02-07 10:57:28	-4.00	3.19	26.76	1.00
2019-02-07 11:00:28	-3.99	3.03	27.08	1.00
2019-02-07 11:03:28	3.99	3.80	27.04	2.00
2019-02-07 11:06:28	3.98	3.87	26.76	2.00
2019-02-07 11:09:28	3.99	3.88	26.36	2.00
2019-02-07 11:12:28	3.99	3.89	26.01	2.00
2019-02-07 11:15:28	3.99	3.90	25.78	2.00
2019-02-07 11:18:28	3.99	3.91	25.56	2.00
2019-02-07 11:21:28	3.99	3.92	25.21	2.00
2019-02-07 11:24:28	3.99	3.94	25.02	2.00
2019-02-07 11:27:28	3.99	3.95	24.78	2.00
2019-02-07 11:30:28	3.99	3.96	24.51	2.00
2019-02-07 11:33:28	3.99	3.97	24.40	2.00
2019-02-07 11:36:28	3.99	3.98	24.23	2.00
2019-02-07 11:39:28	3.99	3.99	24.12	2.00
2019-02-07 11:42:28	3.99	3.99	24.06	2.00
2019-02-07 11:45:28	3.99	3.99	24.02	2.00
2019-02-07 11:48:28	3.99	4.00	24.00	2.00
2019-02-07 11:51:28	3.99	4.00	24.09	2.00
2019-02-07 11:54:28	3.99	4.00	24.20	2.00
2019-02-07 11:57:28	3.99	4.01	24.33	2.00
2019-02-07 12:01:59	3.99	4.01	24.55	2.00
2019-02-07 12:04:59	3.99	4.02	24.66	2.00
2019-02-07 12:07:59	3.99	4.02	24.80	2.00
2019-02-07 12:10:59	3.99	4.02	24.89	2.00
2019-02-07 12:13:59	3.99	4.03	25.04	2.00
2019-02-07 12:16:59	3.99	4.03	25.15	2.00
2019-02-07 12:19:59	3.99	4.04	25.31	2.00
2019-02-07 12:22:59	3.99	4.05	25.39	2.00
2019-02-07 12:25:59	3.99	4.05	25.44	2.00
2019-02-07 12:28:59	3.99	4.06	25.62	2.00
2019-02-07 12:31:59	3.99	4.07	25.62	2.00
2019-02-07 12:34:59	3.99	4.08	25.74	2.00
2019-02-07 12:37:59	3.99	4.08	25.81	2.00
2019-02-07 12:40:59	3.99	4.09	25.85	2.00
2019-02-07 12:43:59	3.99	4.10	25.87	2.00
2019-02-07 12:46:59	3.99	4.12	25.90	2.00
2019-02-07 12:49:59	3.99	4.13	25.95	2.00
2019-02-07 12:52:59	3.99	4.14	25.89	2.00
2019-02-07 12:55:59	3.99	4.15	25.91	2.00
2019-02-07 12:58:59	-4.00	3.79	25.60	2.00
2019-02-07 13:01:59	-4.00	3.77	25.11	2.00
2019-02-07 13:04:59	-4.00	3.75	24.85	2.00
2019-02-07 13:07:59	-4.00	3.73	24.62	2.00
2019-02-07 13:10:59	-4.00	3.71	24.59	2.00
2019-02-07 13:13:59	-4.00	3.69	24.44	2.00
2019-02-07 13:16:59	-4.00	3.68	24.41	2.00
2019-02-07 13:19:59	-4.00	3.66	24.47	2.00
2019-02-07 13:22:59	-4.00	3.65	24.42	2.00
2019-02-07 13:25:59	-4.00	3.64	24.40	2.00
2019-02-07 13:28:59	-4.00	3.63	24.55	2.00
2019-02-07 13:31:59	-4.00	3.62	24.53	2.00
2019-02-07 13:34:59	-4.00	3.61	24.73	2.00
2019-02-07 13:37:59	-4.00	3.61	24.87	2.00
2019-02-07 13:40:59	-4.00	3.60	24.98	2.00
2019-02-07 13:43:59	-4.00	3.59	25.05	2.00
2019-02-07 13:46:59	-4.00	3.59	25.19	2.00
2019-02-07 13:49:59	-4.00	3.58	25.27	2.00
2019-02-07 13:52:59	-4.00	3.57	25.45	2.00
2019-02-07 13:55:59	-4.00	3.56	25.38	2.00
2019-02-07 13:58:59	-4.00	3.56	25.59	2.00
2019-02-07 14:01:59	-4.00	3.55	25.60	2.00
2019-02-07 14:04:59	-4.00	3.54	25.81	2.00
2019-02-07 14:07:59	-4.00	3.53	26.03	2.00
2019-02-07 14:11:19	-4.00	3.52	26.21	2.00
2019-02-07 14:14:19	-4.00	3.51	26.36	2.00
2019-02-07 14:17:19	-4.00	3.50	24.98	2.00
2019-02-07 14:20:19	-4.00	3.47	21.95	2.00
2019-02-07 14:23:19	-4.00	3.45	22.95	2.00
2019-02-07 14:26:19	-4.00	3.43	24.05	2.00
2019-02-07 14:29:19	-4.00	3.41	24.77	2.00
2019-02-07 14:32:19	-4.00	3.40	25.45	2.00
2019-02-07 14:35:19	-4.00	3.38	25.82	2.00
2019-02-07 14:38:19	-4.00	3.35	26.22	2.00
2019-02-07 14:41:19	-4.00	3.31	26.48	2.00
2019-02-07 14:44:19	-4.00	3.26	26.81	2.00
2019-02-07 14:47:19	-4.00	3.17	27.01	2.00
2019-02-07 14:50:19	4.00	3.65	27.54	3.00
2019-02-07 14:53:19	3.99	3.82	27.36	3.00
2019-02-07 14:56:19	3.99	3.87	26.94	3.00
2019-02-07 14:59:19	3.99	3.88	26.47	3.00
2019-02-07 15:02:19	3.99	3.88	26.17	3.00
2019-02-07 15:05:19	3.99	3.89	25.87	3.00
2019-02-07 15:08:19	3.99	3.91	25.42	3.00
2019-02-07 15:11:19	3.99	3.92	25.27	3.00
2019-02-07 15:14:19	4.00	3.93	24.97	3.00
2019-02-07 15:17:19	3.99	3.95	24.81	3.00
2019-02-07 15:20:19	3.99	3.96	24.61	3.00
2019-02-07 15:23:19	3.99	3.97	24.38	3.00
2019-02-07 15:26:19	3.99	3.98	24.27	3.00
2019-02-07 15:29:19	3.99	3.98	24.21	3.00
2019-02-07 15:32:19	3.99	3.99	24.41	3.00
2019-02-07 15:35:19	3.99	3.99	24.53	3.00
2019-02-07 15:38:19	3.99	3.99	24.42	3.00
2019-02-07 15:41:19	3.99	3.99	24.45	3.00
2019-02-07 15:44:19	3.99	4.00	24.54	3.00
2019-02-07 15:47:19	3.99	4.00	24.50	3.00
2019-02-07 15:50:19	3.99	4.00	24.79	3.00
2019-02-07 15:53:19	3.99	4.01	24.78	3.00
2019-02-07 15:56:19	3.99	4.01	24.84	3.00
2019-02-07 15:59:19	3.99	4.02	24.84	3.00
2019-02-07 16:02:18	3.99	4.02	25.06	3.00
2019-02-07 16:05:18	3.99	4.03	25.16	3.00
2019-02-07 16:08:18	3.99	4.03	25.54	3.00
2019-02-07 16:11:19	3.99	4.04	25.53	3.00
2019-02-07 16:14:18	3.99	4.05	25.55	3.00
2019-02-07 16:17:18	3.99	4.06	25.65	3.00
2019-02-07 16:20:18	3.99	4.07	25.72	3.00
2019-02-07 16:23:18	3.99	4.07	25.72	3.00
2019-02-07 16:26:18	3.99	4.08	25.73	3.00
2019-02-07 16:29:18	3.99	4.09	25.78	3.00
2019-02-07 16:32:18	3.99	4.10	25.82	3.00
2019-02-07 16:35:18	3.99	4.11	25.97	3.00
2019-02-07 16:38:18	3.99	4.13	26.10	3.00
2019-02-07 16:41:18	3.99	4.14	26.01	3.00
2019-02-07 16:44:18	-4.56	3.86	26.03	3.00
2019-02-07 16:47:18	-4.00	3.79	25.88	3.00
2019-02-07 16:50:18	-4.00	3.77	25.72	3.00
2019-02-07 16:53:18	-4.00	3.75	25.46	3.00
2019-02-07 16:56:18	-4.00	3.73	25.42	3.00
2019-02-07 16:59:18	-4.00	3.71	25.42	3.00
2019-02-07 17:02:18	-4.00	3.69	25.36	3.00
2019-02-07 17:05:18	-4.00	3.68	25.36	3.00
2019-02-07 17:08:18	-4.00	3.66	25.24	3.00
2019-02-07 17:11:18	-4.00	3.65	25.28	3.00
2019-02-07 17:14:18	-4.00	3.64	25.23	3.00
2019-02-07 17:17:18	-4.00	3.63	25.22	3.00
2019-02-07 17:20:18	-4.00	3.62	25.21	3.00
2019-02-07 17:23:18	-4.00	3.61	25.25	3.00
2019-02-07 17:26:18	-4.00	3.61	25.24	3.00
2019-02-07 17:29:18	-4.00	3.60	25.08	3.00
2019-02-07 17:32:18	-4.00	3.59	25.09	3.00
2019-02-07 17:35:18	-4.00	3.58	25.03	3.00
2019-02-07 17:38:18	-4.00	3.58	25.16	3.00
2019-02-07 17:41:18	-4.00	3.57	25.35	3.00
2019-02-07 17:44:18	-4.00	3.56	25.40	3.00
2019-02-07 17:47:18	-4.00	3.55	25.61	3.00
2019-02-07 17:50:18	-4.00	3.55	25.88	3.00
2019-02-07 17:53:18	-4.00	3.54	26.04	3.00
2019-02-07 17:56:18	-4.00	3.53	26.28	3.00
2019-02-07 17:59:18	-4.00	3.52	26.50	3.00
2019-02-07 18:02:18	-4.00	3.51	26.59	3.00
2019-02-07 18:05:18	-4.00	3.50	26.76	3.00
2019-02-07 18:08:18	-4.00	3.49	26.93	3.00
2019-02-07 18:11:18	-4.00	3.47	27.13	3.00
2019-02-07 18:14:18	-4.00	3.46	27.36	3.00
2019-02-07 18:17:18	-4.00	3.44	27.52	3.00
2019-02-07 18:20:18	-4.00	3.42	27.64	3.00
2019-02-07 18:23:18	-4.00	3.40	27.81	3.00
2019-02-07 18:26:18	-4.00	3.37	27.83	3.00
2019-02-07 18:29:18	-4.00	3.33	27.95	3.00
2019-02-07 18:32:18	-4.00	3.28	28.22	3.00
2019-02-07 18:35:18	-4.00	3.17	28.46	3.00
2019-02-07 18:38:18	4.00	3.64	28.49	4.00
2019-02-07 18:41:18	3.98	3.81	28.40	4.00
2019-02-07 18:44:18	3.99	3.86	27.74	4.00
2019-02-07 18:47:18	3.98	3.87	27.61	4.00
2019-02-07 18:50:18	3.99	3.88	27.27	4.00
2019-02-07 18:53:18	3.99	3.89	27.31	4.00
2019-02-07 18:56:18	3.99	3.90	26.76	4.00
2019-02-07 18:59:18	3.99	3.91	26.44	4.00
2019-02-07 19:02:18	3.99	3.93	26.01	4.00
2019-02-07 19:05:18	3.99	3.94	25.81	4.00
2019-02-07 19:08:18	3.99	3.95	25.53	4.00
2019-02-07 19:11:18	3.99	3.96	25.34	4.00
2019-02-07 19:14:18	3.99	3.97	25.17	4.00
2019-02-07 19:17:18	3.99	3.98	25.18	4.00
2019-02-07 19:20:18	3.99	3.98	24.97	4.00
2019-02-07 19:22:46	NaN	NaN	NaN	NaN
2019-02-07 19:23:22	NaN	NaN	NaN	NaN
2019-02-07 19:23:46	NaN	NaN	NaN	NaN
2019-02-07 19:25:18	3.99	3.99	25.02	4.00
2019-02-07 19:27:18	3.99	3.99	24.90	4.00
2019-02-07 19:30:18	3.99	3.99	24.96	4.00
2019-02-07 19:33:18	3.99	3.99	24.97	4.00
2019-02-07 19:35:18	3.99	4.00	25.04	4.00
2019-02-07 19:38:18	3.99	4.00	25.22	4.00
2019-02-07 19:41:18	3.99	4.01	25.31	4.00
2019-02-07 19:44:18	3.99	4.01	25.29	4.00
2019-02-07 19:47:18	0.01	3.85	25.90	4.00
2019-02-07 19:50:18	3.99	4.02	26.39	4.00
2019-02-07 19:53:18	3.99	4.02	26.94	4.00
2019-02-07 19:56:18	3.99	4.03	27.33	4.00
2019-02-07 19:59:18	3.99	4.03	27.80	4.00
2019-02-07 20:02:18	3.99	4.04	28.18	4.00
2019-02-07 20:05:18	3.98	4.04	28.53	4.00
2019-02-07 20:08:18	3.99	4.05	28.87	4.00
2019-02-07 20:11:18	3.99	4.06	29.13	4.00
2019-02-07 20:14:18	3.98	4.07	29.43	4.00
2019-02-07 20:17:18	3.99	4.08	29.69	4.00
2019-02-07 20:20:18	3.99	4.09	29.83	4.00
2019-02-07 20:23:18	3.99	4.10	30.06	4.00
2019-02-07 20:26:18	3.99	4.11	30.21	4.00
2019-02-07 20:29:18	3.99	4.12	30.35	4.00
2019-02-07 20:32:18	3.99	4.13	30.47	4.00
2019-02-07 20:35:18	3.99	4.15	30.59	4.00
2019-02-07 20:38:18	-4.00	3.82	30.98	4.00
2019-02-07 20:41:18	-4.00	3.80	30.48	4.00
2019-02-07 20:44:18	-4.00	3.78	30.35	4.00
2019-02-07 20:47:18	-4.00	3.77	30.34	4.00
2019-02-07 20:50:18	-4.00	3.75	30.40	4.00
2019-02-07 20:53:18	-4.00	3.73	30.43	4.00
2019-02-07 20:56:18	-4.00	3.71	30.48	4.00
2019-02-07 20:59:18	-4.00	3.70	30.52	4.00
2019-02-07 21:02:18	-4.00	3.68	30.45	4.00
2019-02-07 21:05:18	-4.00	3.67	30.45	4.00
2019-02-07 21:08:18	-4.00	3.66	30.38	4.00
2019-02-07 21:11:18	-4.00	3.65	30.36	4.00
2019-02-07 21:14:18	-4.00	3.64	30.35	4.00
2019-02-07 21:17:18	-4.00	3.64	30.35	4.00
2019-02-07 21:20:18	-4.00	3.63	30.35	4.00
2019-02-07 21:23:18	-4.00	3.62	30.42	4.00
2019-02-07 21:26:18	-4.00	3.61	30.43	4.00
2019-02-07 21:29:18	-4.00	3.61	30.50	4.00
2019-02-07 21:32:18	-4.00	3.60	30.52	4.00
2019-02-07 21:35:18	-4.00	3.59	30.57	4.00
2019-02-07 21:38:18	-4.00	3.59	30.68	4.00
2019-02-07 21:41:18	-4.00	3.58	30.71	4.00
2019-02-07 21:44:18	-4.00	3.57	30.82	4.00
2019-02-07 21:47:18	-4.00	3.56	30.96	4.00
2019-02-07 21:50:18	-4.00	3.56	31.08	4.00
2019-02-07 21:53:18	-4.00	3.55	31.19	4.00
2019-02-07 21:56:18	-4.00	3.54	31.36	4.00
2019-02-07 21:59:18	-4.00	3.53	31.48	4.00
2019-02-07 22:02:18	-4.00	3.52	31.66	4.00
2019-02-07 22:05:18	-4.00	3.51	31.82	4.00
2019-02-07 22:08:18	-4.00	3.49	31.95	4.00
2019-02-07 22:11:18	-4.00	3.47	32.03	4.00
2019-02-07 22:14:18	-4.00	3.46	32.17	4.00
2019-02-07 22:17:18	-4.00	3.44	32.22	4.00
2019-02-07 22:20:18	-4.00	3.42	32.24	4.00
2019-02-07 22:23:18	-4.00	3.39	32.30	4.00
2019-02-07 22:26:18	-4.00	3.35	32.43	4.00
2019-02-07 22:29:18	-4.00	3.28	32.63	4.00
2019-02-07 22:32:18	-3.99	3.13	32.96	4.00
2019-02-07 22:35:18	3.99	3.68	33.24	5.00
2019-02-07 22:38:18	3.99	3.81	32.95	5.00
2019-02-07 22:41:18	3.99	3.85	32.63	5.00
2019-02-07 22:44:18	3.99	3.86	32.39	5.00
2019-02-07 22:47:18	3.99	3.86	32.09	5.00
2019-02-07 22:50:18	3.99	3.87	31.81	5.00
2019-02-07 22:53:18	3.99	3.88	31.55	5.00
2019-02-07 22:56:18	3.99	3.90	31.15	5.00
2019-02-07 22:59:18	3.99	3.91	30.91	5.00
2019-02-07 23:02:18	3.99	3.92	30.63	5.00
2019-02-07 23:03:18	3.99	3.93	30.53	5.00
2019-02-07 23:06:18	3.99	3.94	30.28	5.00
2019-02-07 23:09:18	3.99	3.95	30.06	5.00
2019-02-07 23:12:18	3.99	3.96	29.90	5.00
2019-02-07 23:15:18	3.99	3.96	29.73	5.00
2019-02-07 23:18:18	3.99	3.97	29.56	5.00
2019-02-07 23:21:18	3.99	3.97	29.54	5.00
2019-02-07 23:24:18	4.00	3.97	29.47	5.00
2019-02-07 23:27:18	3.99	3.98	29.48	5.00
2019-02-07 23:30:18	3.99	3.98	29.59	5.00
2019-02-07 23:33:18	3.99	3.99	29.65	5.00
2019-02-07 23:36:18	3.99	3.99	29.73	5.00
2019-02-07 23:39:18	3.99	3.99	29.88	5.00
2019-02-07 23:42:18	3.99	4.00	29.96	5.00
2019-02-07 23:45:18	3.99	4.00	30.08	5.00
2019-02-07 23:48:18	3.99	4.01	30.17	5.00
2019-02-07 23:51:18	3.99	4.01	30.27	5.00
2019-02-07 23:54:18	3.99	4.02	30.42	5.00
2019-02-07 23:57:18	3.99	4.03	30.52	5.00
2019-02-08 00:00:18	3.99	4.03	30.61	5.00
2019-02-08 00:03:18	3.99	4.04	30.71	5.00
2019-02-08 00:06:18	3.99	4.05	30.77	5.00
2019-02-08 00:09:18	3.99	4.06	30.83	5.00
2019-02-08 00:12:18	3.99	4.07	30.90	5.00
2019-02-08 00:15:18	3.99	4.08	30.91	5.00
2019-02-08 00:18:18	3.99	4.09	30.95	5.00
2019-02-08 00:21:18	4.00	4.10	30.97	5.00
2019-02-08 00:24:18	3.99	4.11	30.95	5.00
2019-02-08 00:27:18	3.99	4.13	31.01	5.00
2019-02-08 00:30:18	4.00	4.14	30.94	5.00
2019-02-08 00:33:18	-4.07	3.86	31.57	5.00
2019-02-08 00:36:18	-4.00	3.82	30.69	5.00
2019-02-08 00:39:18	-4.00	3.80	30.21	5.00
2019-02-08 00:42:18	-4.00	3.78	30.01	5.00
2019-02-08 00:45:18	-4.00	3.76	29.99	5.00
2019-02-08 00:48:18	-4.00	3.74	29.92	5.00
2019-02-08 00:51:18	-4.00	3.72	29.94	5.00
2019-02-08 00:54:18	-4.00	3.71	29.93	5.00
2019-02-08 00:57:18	-4.00	3.69	29.89	5.00
2019-02-08 01:00:18	-4.00	3.68	29.84	5.00
2019-02-08 01:03:18	-4.00	3.67	29.84	5.00
2019-02-08 01:06:18	-4.00	3.66	29.80	5.00
2019-02-08 01:09:18	-4.00	3.65	29.76	5.00
2019-02-08 01:12:18	-4.00	3.64	29.73	5.00
2019-02-08 01:15:18	-4.00	3.63	29.75	5.00
2019-02-08 01:18:18	-4.00	3.63	29.76	5.00
2019-02-08 01:21:18	-4.00	3.62	29.79	5.00
2019-02-08 01:24:18	-4.00	3.61	29.82	5.00
2019-02-08 01:27:18	-4.00	3.60	29.88	5.00
2019-02-08 01:30:18	-4.00	3.60	29.88	5.00
2019-02-08 01:33:18	-4.00	3.59	29.98	5.00
2019-02-08 01:36:18	-4.00	3.58	30.09	5.00
2019-02-08 01:39:18	-4.00	3.58	30.20	5.00
2019-02-08 01:42:18	-4.00	3.57	30.31	5.00
2019-02-08 01:45:18	-4.00	3.56	30.40	5.00
2019-02-08 01:48:18	-4.00	3.55	30.54	5.00
2019-02-08 01:51:18	-4.00	3.54	30.65	5.00
2019-02-08 01:54:18	-4.00	3.54	30.80	5.00
2019-02-08 01:57:18	-4.00	3.53	31.00	5.00
2019-02-08 02:00:18	-4.00	3.51	31.10	5.00
2019-02-08 02:03:18	-4.00	3.50	31.25	5.00
2019-02-08 02:06:18	-4.00	3.48	31.42	5.00
2019-02-08 02:09:18	-4.00	3.47	31.56	5.00
2019-02-08 02:12:18	-4.00	3.45	31.57	5.00
2019-02-08 02:15:18	-4.00	3.43	31.64	5.00
2019-02-08 02:18:18	-4.00	3.41	31.69	5.00
2019-02-08 02:21:18	-4.00	3.38	31.76	5.00
2019-02-08 02:24:18	-4.00	3.33	31.92	5.00
2019-02-08 02:27:18	-4.00	3.24	32.18	5.00
2019-02-08 02:30:18	-3.99	3.06	32.56	5.00
2019-02-08 02:33:18	3.99	3.73	32.67	6.00
2019-02-08 02:36:18	3.99	3.83	32.40	6.00
2019-02-08 02:39:18	3.99	3.85	32.13	6.00
2019-02-08 02:42:18	3.99	3.86	31.85	6.00
2019-02-08 02:45:18	3.99	3.87	31.61	6.00
2019-02-08 02:48:18	3.99	3.88	31.27	6.00
2019-02-08 02:51:18	3.99	3.89	30.92	6.00
2019-02-08 02:54:18	3.99	3.90	30.72	6.00
2019-02-08 02:57:18	3.99	3.92	30.41	6.00
2019-02-08 03:00:18	3.99	3.93	30.08	6.00
2019-02-08 03:03:18	3.99	3.94	29.88	6.00
2019-02-08 03:06:18	3.99	3.95	29.66	6.00
2019-02-08 03:09:18	3.99	3.96	29.45	6.00
2019-02-08 03:12:18	3.99	3.96	29.28	6.00
2019-02-08 03:15:18	3.99	3.97	29.18	6.00
2019-02-08 03:18:18	3.99	3.97	29.15	6.00
2019-02-08 03:21:18	3.99	3.97	29.12	6.00
2019-02-08 03:24:18	3.99	3.98	29.11	6.00
2019-02-08 03:27:18	3.99	3.98	29.16	6.00
2019-02-08 03:30:18	3.99	3.99	29.23	6.00
2019-02-08 03:33:18	3.99	3.99	29.32	6.00
2019-02-08 03:36:18	3.99	3.99	29.48	6.00
2019-02-08 03:39:18	3.99	4.00	29.54	6.00
2019-02-08 03:42:18	3.99	4.00	29.65	6.00
2019-02-08 03:45:18	3.99	4.01	29.84	6.00
2019-02-08 03:48:18	3.99	4.01	29.87	6.00
2019-02-08 03:51:18	3.99	4.02	29.97	6.00
2019-02-08 03:54:18	3.99	4.03	30.15	6.00
2019-02-08 03:57:18	3.99	4.03	30.21	6.00
2019-02-08 04:00:18	3.99	4.04	30.34	6.00
2019-02-08 04:03:18	3.99	4.05	30.39	6.00
2019-02-08 04:06:18	3.99	4.06	30.44	6.00
2019-02-08 04:09:18	3.99	4.07	30.55	6.00
2019-02-08 04:12:18	3.99	4.08	30.55	6.00
2019-02-08 04:15:18	3.99	4.09	30.55	6.00
2019-02-08 04:18:18	4.00	4.10	30.65	6.00
2019-02-08 04:21:18	3.99	4.11	30.65	6.00
2019-02-08 04:24:18	3.99	4.13	30.60	6.00
2019-02-08 04:27:18	3.99	4.14	30.62	6.00
2019-02-08 04:30:18	-4.06	3.86	31.25	6.00
2019-02-08 04:33:18	-4.00	3.82	30.39	6.00
2019-02-08 04:36:18	-4.00	3.80	29.88	6.00
2019-02-08 04:39:18	-4.00	3.78	29.69	6.00
2019-02-08 04:42:18	-4.00	3.76	29.61	6.00
2019-02-08 04:45:18	-4.00	3.74	29.63	6.00
2019-02-08 04:48:18	-4.00	3.72	29.60	6.00
2019-02-08 04:51:18	-4.00	3.71	29.62	6.00
2019-02-08 04:54:18	-4.00	3.69	29.59	6.00
2019-02-08 04:57:18	-4.00	3.68	29.54	6.00
2019-02-08 05:00:18	-4.00	3.67	29.50	6.00
2019-02-08 05:03:18	-4.00	3.66	29.47	6.00
2019-02-08 05:06:18	-4.00	3.65	29.46	6.00
2019-02-08 05:09:18	-4.00	3.64	29.46	6.00
2019-02-08 05:12:18	-4.00	3.63	29.50	6.00
2019-02-08 05:15:18	-4.00	3.62	29.49	6.00
2019-02-08 05:18:18	-4.00	3.62	29.50	6.00
2019-02-08 05:21:18	-4.00	3.61	29.58	6.00
2019-02-08 05:24:18	-4.00	3.60	29.60	6.00
2019-02-08 05:27:18	-4.00	3.60	29.72	6.00
2019-02-08 05:30:18	-4.00	3.59	29.78	6.00
2019-02-08 05:33:18	-4.00	3.58	29.88	6.00
2019-02-08 05:36:18	-4.00	3.58	29.97	6.00
2019-02-08 05:39:18	-4.00	3.57	30.06	6.00
2019-02-08 05:42:18	-4.00	3.56	30.20	6.00
2019-02-08 05:45:18	-4.00	3.55	30.29	6.00
2019-02-08 05:48:38	-4.00	3.54	30.46	6.00
2019-02-08 05:51:38	-4.00	3.53	30.64	6.00
2019-02-08 05:54:38	-4.00	3.52	30.84	6.00
2019-02-08 05:57:38	-4.00	3.51	30.92	6.00
2019-02-08 06:00:38	-4.00	3.50	31.10	6.00
2019-02-08 06:03:38	-4.00	3.48	31.27	6.00
2019-02-08 06:06:38	-4.00	3.46	31.35	6.00
2019-02-08 06:09:38	-4.00	3.45	31.51	6.00
2019-02-08 06:12:38	-4.00	3.43	31.58	6.00
2019-02-08 06:15:38	-4.00	3.40	31.63	6.00
2019-02-08 06:18:38	-4.00	3.37	31.73	6.00
2019-02-08 06:21:38	-4.00	3.32	31.90	6.00
2019-02-08 06:24:38	-3.99	3.22	32.15	6.00
2019-02-08 06:27:38	-3.99	3.02	32.52	6.00
2019-02-08 06:30:38	3.99	3.75	32.60	7.00
2019-02-08 06:33:38	3.99	3.84	32.34	7.00
2019-02-08 06:36:38	3.99	3.85	32.05	7.00
2019-02-08 06:39:38	3.99	3.86	31.74	7.00
2019-02-08 06:42:38	3.99	3.87	31.49	7.00
2019-02-08 06:45:38	3.99	3.88	31.22	7.00
2019-02-08 06:48:38	3.99	3.89	30.93	7.00
2019-02-08 06:51:38	3.99	3.90	30.62	7.00
2019-02-08 06:54:38	3.99	3.92	30.30	7.00
2019-02-08 06:57:38	3.99	3.93	30.10	7.00
2019-02-08 07:00:38	3.99	3.94	29.87	7.00
2019-02-08 07:03:38	3.99	3.95	29.62	7.00
2019-02-08 07:06:38	3.99	3.96	29.45	7.00
2019-02-08 07:09:38	3.99	3.96	29.34	7.00
2019-02-08 07:12:38	3.99	3.97	29.23	7.00
2019-02-08 07:15:38	3.99	3.97	29.22	7.00
2019-02-08 07:18:38	3.99	3.97	29.17	7.00
2019-02-08 07:21:38	3.99	3.98	29.22	7.00
2019-02-08 07:24:38	3.99	3.98	29.25	7.00
2019-02-08 07:27:38	3.99	3.98	29.34	7.00
2019-02-08 07:30:38	3.99	3.99	29.49	7.00
2019-02-08 07:33:38	3.99	3.99	29.60	7.00
2019-02-08 07:36:38	3.99	4.00	29.69	7.00
2019-02-08 07:39:38	3.99	4.00	29.84	7.00
2019-02-08 07:42:38	3.99	4.01	29.92	7.00
2019-02-08 07:45:38	3.99	4.01	30.03	7.00
2019-02-08 07:48:38	3.99	4.02	30.21	7.00
2019-02-08 07:51:38	3.99	4.03	30.28	7.00
2019-02-08 07:54:38	3.99	4.03	30.35	7.00
2019-02-08 07:57:38	3.99	4.04	30.48	7.00
2019-02-08 08:00:38	3.99	4.05	30.54	7.00
2019-02-08 08:03:38	3.99	4.06	30.66	7.00
2019-02-08 08:06:38	3.99	4.07	30.69	7.00
2019-02-08 08:09:38	3.99	4.08	30.76	7.00
2019-02-08 08:12:38	3.99	4.09	30.80	7.00
2019-02-08 08:15:38	3.99	4.10	30.78	7.00
2019-02-08 08:18:38	3.99	4.11	30.79	7.00
2019-02-08 08:21:38	3.99	4.13	30.88	7.00
2019-02-08 08:24:38	3.99	4.14	30.83	7.00
2019-02-08 08:27:38	-4.00	3.85	31.46	7.00
2019-02-08 08:30:38	-4.00	3.81	30.52	7.00
2019-02-08 08:33:38	-4.00	3.80	30.10	7.00
2019-02-08 08:36:38	-4.00	3.78	29.89	7.00
2019-02-08 08:39:38	-4.00	3.76	29.85	7.00
2019-02-08 08:42:38	-4.00	3.74	29.90	7.00
2019-02-08 08:45:38	-4.00	3.72	29.90	7.00
2019-02-08 08:48:38	-4.00	3.71	29.87	7.00
2019-02-08 08:51:38	-4.00	3.69	29.84	7.00
2019-02-08 08:54:38	-4.00	3.68	29.90	7.00
2019-02-08 08:57:38	-4.00	3.67	29.86	7.00
2019-02-08 09:00:38	-4.00	3.66	29.89	7.00
2019-02-08 09:03:38	-4.00	3.65	29.91	7.00
2019-02-08 09:06:38	-4.00	3.64	29.94	7.00
2019-02-08 09:09:38	-4.00	3.63	29.95	7.00
2019-02-08 09:12:38	-4.00	3.63	29.99	7.00
2019-02-08 09:15:38	-4.00	3.62	30.06	7.00
2019-02-08 09:18:38	-4.00	3.61	30.08	7.00
2019-02-08 09:21:38	-4.00	3.60	30.13	7.00
2019-02-08 09:26:08	-4.00	3.60	30.25	7.00
2019-02-08 09:29:08	-4.00	3.59	30.35	7.00
2019-02-08 09:32:08	-4.00	3.58	30.42	7.00
2019-02-08 09:35:08	-4.00	3.57	30.51	7.00
2019-02-08 09:38:08	-4.00	3.57	30.63	7.00
2019-02-08 09:41:08	-4.00	3.56	30.79	7.00
2019-02-08 09:44:08	-4.00	3.55	31.00	7.00
2019-02-08 09:47:08	-4.00	3.54	31.11	7.00
2019-02-08 09:50:08	-4.00	3.53	31.29	7.00
2019-02-08 09:53:08	-4.00	3.52	31.52	7.00
2019-02-08 09:56:08	-4.00	3.51	31.67	7.00
2019-02-08 09:59:08	-4.00	3.49	31.93	7.00
2019-02-08 10:02:08	-4.00	3.48	32.06	7.00
2019-02-08 10:05:08	-4.00	3.46	32.19	7.00
2019-02-08 10:08:08	-4.00	3.44	32.28	7.00
2019-02-08 10:11:13	-4.00	3.42	32.38	7.00
2019-02-08 10:14:13	-4.00	3.39	32.51	7.00
2019-02-08 10:17:13	-4.00	3.36	32.65	7.00
2019-02-08 10:20:13	-4.00	3.29	32.83	7.00
2019-02-08 10:23:13	-4.00	3.16	33.15	7.00
2019-02-08 10:26:13	3.99	3.65	33.50	8.00
2019-02-08 10:29:28	3.98	3.80	33.27	8.00
2019-02-08 10:32:28	3.98	3.85	32.94	8.00
2019-02-08 10:35:28	3.99	3.85	32.69	8.00
2019-02-08 10:39:58	3.98	3.87	32.22	8.00
2019-02-08 10:42:58	3.98	3.87	31.93	8.00
2019-02-08 10:45:58	3.99	3.89	31.67	8.00
2019-02-08 10:48:58	3.99	3.90	31.44	8.00
2019-02-08 10:51:58	3.98	3.91	31.13	8.00
2019-02-08 10:54:58	3.99	3.93	30.91	8.00
2019-02-08 10:57:58	3.99	3.94	30.69	8.00
2019-02-08 11:00:58	3.98	3.95	30.46	8.00
2019-02-08 11:03:58	3.99	3.95	30.33	8.00
2019-02-08 11:06:58	3.98	3.96	30.16	8.00
2019-02-08 11:09:58	3.99	3.96	30.11	8.00
2019-02-08 11:12:58	3.99	3.97	30.06	8.00
2019-02-08 11:15:58	3.99	3.97	30.02	8.00
2019-02-08 11:18:58	3.99	3.97	30.06	8.00
2019-02-08 11:21:58	3.99	3.98	30.19	8.00
2019-02-08 11:24:58	3.99	3.98	30.27	8.00
2019-02-08 11:27:58	3.99	3.99	30.41	8.00
2019-02-08 11:30:58	3.99	3.99	30.52	8.00
2019-02-08 11:33:58	3.99	3.99	30.69	8.00
2019-02-08 11:36:58	3.99	4.00	30.77	8.00
2019-02-08 11:39:58	3.99	4.00	30.96	8.00
2019-02-08 11:42:58	3.99	4.01	31.02	8.00
2019-02-08 11:45:58	3.99	4.02	31.17	8.00
2019-02-08 11:48:58	3.99	4.02	31.30	8.00
2019-02-08 11:51:58	3.99	4.03	31.41	8.00
2019-02-08 11:54:58	3.98	4.04	31.51	8.00
2019-02-08 11:57:58	3.98	4.05	31.70	8.00
2019-02-08 12:00:58	3.99	4.06	31.71	8.00
2019-02-08 12:03:58	3.99	4.07	31.84	8.00
2019-02-08 12:06:58	3.99	4.08	31.92	8.00
2019-02-08 12:09:58	3.99	4.09	31.97	8.00
2019-02-08 12:12:58	3.98	4.10	31.93	8.00
2019-02-08 13:01:26	0.02	3.94	22.05	1.00
2019-02-08 13:04:26	-4.00	3.75	20.97	1.00
2019-02-08 13:07:26	-4.00	3.72	20.62	1.00
2019-02-08 13:10:26	-4.00	3.70	20.43	1.00
2019-02-08 13:13:26	-4.00	3.68	20.21	1.00
2019-02-08 13:16:26	-4.00	3.66	20.03	1.00
2019-02-08 13:19:26	-4.00	3.65	19.95	1.00
2019-02-08 13:22:26	-4.00	3.64	20.07	1.00
2019-02-08 13:25:26	-4.00	3.62	20.91	1.00
2019-02-08 13:28:26	-4.00	3.62	21.70	1.00
2019-02-08 13:31:26	-4.00	3.61	22.48	1.00
2019-02-08 13:34:26	-4.00	3.60	23.14	1.00
2019-02-08 13:37:26	-4.00	3.60	23.55	1.00
2019-02-08 13:40:26	-4.00	3.59	24.01	1.00
2019-02-08 13:43:26	-4.00	3.59	24.31	1.00
2019-02-08 13:46:26	-4.00	3.58	24.69	1.00
2019-02-08 13:49:26	-4.00	3.57	25.09	1.00
2019-02-08 13:52:26	-4.00	3.57	25.35	1.00
2019-02-08 13:55:26	-4.00	3.56	25.56	1.00
2019-02-08 13:58:26	-4.00	3.55	25.91	1.00
2019-02-08 14:01:26	-4.00	3.55	26.08	1.00
2019-02-08 14:04:26	-4.00	3.54	26.37	1.00
2019-02-08 14:07:26	-4.00	3.53	26.67	1.00
2019-02-08 14:10:26	-4.00	3.52	26.86	1.00
2019-02-08 14:13:26	-4.00	3.51	27.05	1.00
2019-02-08 14:16:26	-4.00	3.50	27.22	1.00
2019-02-08 14:19:26	-4.00	3.49	27.27	1.00
2019-02-08 14:22:26	-4.00	3.47	27.48	1.00
2019-02-08 14:25:26	-4.00	3.46	27.68	1.00
2019-02-08 14:28:26	-4.00	3.44	27.86	1.00
2019-02-08 14:31:26	-4.00	3.42	27.84	1.00
2019-02-08 14:34:26	-4.00	3.40	28.00	1.00
2019-02-08 14:37:26	-4.00	3.37	28.23	1.00
2019-02-08 14:40:26	-4.00	3.33	28.26	1.00
2019-02-08 14:43:26	-4.00	3.27	28.43	1.00
2019-02-08 14:46:26	-4.00	3.16	28.79	1.00
2019-02-08 14:49:26	4.35	3.78	29.12	2.00
2019-02-08 14:52:26	4.35	3.94	28.99	2.00
2019-02-08 14:55:26	4.35	3.95	29.06	2.00
2019-02-08 14:58:26	4.36	3.96	29.14	2.00
2019-02-08 15:01:26	4.35	3.98	29.00	2.00
2019-02-08 15:04:26	4.35	4.00	29.04	2.00
2019-02-08 15:07:26	4.35	4.02	29.00	2.00
2019-02-08 15:10:26	4.35	4.03	29.01	2.00
2019-02-08 15:13:26	4.35	4.04	28.88	2.00
2019-02-08 15:16:26	4.35	4.05	28.87	2.00
2019-02-08 15:19:26	4.35	4.05	28.95	2.00
2019-02-08 15:22:26	4.35	4.06	29.03	2.00
2019-02-08 15:25:26	4.35	4.07	29.17	2.00
2019-02-08 15:28:26	4.35	4.07	29.43	2.00
2019-02-08 15:31:26	4.35	4.08	29.66	2.00
2019-02-08 15:34:26	4.35	4.08	29.80	2.00
2019-02-08 15:37:26	4.35	4.09	30.15	2.00
2019-02-08 15:40:26	4.35	4.10	30.48	2.00
2019-02-08 15:43:26	4.35	4.11	30.74	2.00
2019-02-08 15:46:26	4.35	4.12	30.88	2.00
2019-02-08 15:49:26	4.35	4.13	31.12	2.00
2019-02-08 15:52:28	4.35	4.15	31.34	2.00
2019-02-08 15:55:28	-4.00	3.75	31.44	2.00
2019-02-08 15:58:28	-4.00	3.72	30.05	2.00
2019-02-08 16:01:28	-4.00	3.69	29.05	2.00
2019-02-08 16:04:28	-4.00	3.67	28.29	2.00
2019-02-08 16:07:28	-4.00	3.66	27.80	2.00
2019-02-08 16:10:28	-4.00	3.65	27.34	2.00
2019-02-08 16:13:28	-4.00	3.64	27.11	2.00
2019-02-08 16:16:28	-4.00	3.63	26.63	2.00
2019-02-08 16:19:28	-4.00	3.62	26.55	2.00
2019-02-08 16:22:28	-4.00	3.61	26.41	2.00
2019-02-08 16:25:28	-4.00	3.60	26.37	2.00
2019-02-08 16:28:28	-4.00	3.60	26.32	2.00
2019-02-08 16:31:28	-4.00	3.59	26.26	2.00
2019-02-08 16:34:28	-4.00	3.58	26.29	2.00
2019-02-08 16:37:28	-4.00	3.57	26.43	2.00
2019-02-08 16:40:28	-4.00	3.57	26.49	2.00
2019-02-08 16:43:28	-4.00	3.56	26.70	2.00
2019-02-08 16:46:28	-4.00	3.55	26.87	2.00
2019-02-08 16:49:28	-4.00	3.54	27.10	2.00
2019-02-08 16:52:28	-4.00	3.53	27.17	2.00
2019-02-08 16:55:28	-4.00	3.52	27.53	2.00
2019-02-08 16:58:28	-4.00	3.51	27.70	2.00
2019-02-08 17:01:28	-4.00	3.50	28.12	2.00
2019-02-08 17:04:28	-4.00	3.48	28.22	2.00
2019-02-08 17:07:28	-4.00	3.46	28.37	2.00
2019-02-08 17:10:28	-4.00	3.45	28.46	2.00
2019-02-08 17:13:28	-4.00	3.43	28.73	2.00
2019-02-08 17:16:28	-4.00	3.41	28.80	2.00
2019-02-08 17:19:28	-4.00	3.38	28.93	2.00
2019-02-08 17:22:28	-4.00	3.34	29.09	2.00
2019-02-08 17:25:28	-4.00	3.28	29.36	2.00
2019-02-08 17:28:28	-4.00	3.16	29.71	2.00
2019-02-08 17:31:28	4.35	3.78	30.06	3.00
2019-02-08 17:34:28	4.35	3.93	29.75	3.00
2019-02-08 17:37:28	4.35	3.95	29.94	3.00
2019-02-08 17:40:28	4.06	3.88	29.79	3.00
2019-02-08 17:43:28	4.06	3.89	29.48	3.00
2019-02-08 17:46:28	4.06	3.90	28.97	3.00
2019-02-08 17:49:28	4.06	3.91	28.56	3.00
2019-02-08 17:52:28	4.06	3.93	28.03	3.00
2019-02-08 17:55:28	4.06	3.94	27.65	3.00
2019-02-08 17:58:28	4.06	3.95	27.29	3.00
2019-02-08 18:01:28	4.07	3.96	26.92	3.00
2019-02-08 18:04:28	4.08	3.97	26.75	3.00
2019-02-08 18:07:28	4.08	3.98	26.48	3.00
2019-02-08 18:10:28	4.06	3.98	26.24	3.00
2019-02-08 18:13:28	4.08	3.99	26.27	3.00
2019-02-08 18:16:28	0.03	3.82	26.08	3.00
2019-02-08 18:19:28	4.06	3.99	25.97	3.00
2019-02-08 18:22:28	4.06	3.99	25.94	3.00
2019-02-08 18:25:28	4.07	4.00	25.95	3.00
2019-02-08 18:28:28	4.06	4.00	26.13	3.00
2019-02-08 18:31:28	4.06	4.01	26.20	3.00
2019-02-08 18:34:28	4.06	4.01	26.33	3.00
2019-02-08 18:37:28	4.05	4.02	26.37	3.00
2019-02-08 18:40:28	4.06	4.02	26.55	3.00
2019-02-08 18:43:28	4.06	4.03	26.78	3.00
2019-02-08 18:46:28	4.06	4.04	26.78	3.00
2019-02-08 18:49:28	4.07	4.04	26.86	3.00
2019-02-08 18:52:28	4.06	4.05	27.03	3.00
2019-02-08 18:55:28	4.05	4.06	26.96	3.00
2019-02-08 18:58:28	4.05	4.07	27.17	3.00
2019-02-08 19:01:28	4.06	4.08	27.17	3.00
2019-02-08 19:04:28	4.05	4.08	27.20	3.00
2019-02-08 19:07:28	4.06	4.10	27.30	3.00
2019-02-08 19:10:28	4.06	4.11	27.23	3.00
2019-02-08 19:13:28	4.06	4.12	27.23	3.00
2019-02-08 19:16:28	4.05	4.13	27.19	3.00
2019-02-08 19:19:28	4.06	4.14	27.25	3.00
2019-02-08 19:22:28	-4.00	3.81	27.73	3.00
2019-02-08 19:25:28	-4.00	3.79	27.22	3.00
2019-02-08 19:28:28	-4.00	3.77	26.96	3.00
2019-02-08 19:31:28	-4.00	3.75	26.90	3.00
2019-02-08 19:34:28	-4.00	3.73	26.95	3.00
2019-02-08 19:37:28	-4.00	3.71	26.94	3.00
2019-02-08 19:40:28	-4.00	3.69	26.94	3.00
2019-02-08 19:43:28	-4.00	3.68	26.90	3.00
2019-02-08 19:46:28	-4.00	3.67	26.89	3.00
2019-02-08 19:49:28	-4.00	3.66	26.83	3.00
2019-02-08 19:52:28	-4.00	3.65	26.91	3.00
2019-02-08 19:55:28	-4.00	3.64	26.78	3.00
2019-02-08 19:58:28	-4.00	3.63	26.67	3.00
2019-02-08 20:01:28	-4.00	3.62	26.63	3.00
2019-02-08 20:04:28	-4.00	3.61	26.57	3.00
2019-02-08 20:07:28	-4.00	3.60	26.70	3.00
2019-02-08 20:10:28	-4.00	3.60	26.59	3.00
2019-02-08 20:13:28	-4.00	3.59	26.51	3.00
2019-02-08 20:16:28	-4.00	3.58	26.59	3.00
2019-02-08 20:19:28	-4.00	3.58	26.62	3.00
2019-02-08 20:22:28	-4.00	3.57	26.67	3.00
2019-02-08 20:25:28	-4.00	3.56	26.86	3.00
2019-02-08 20:28:28	-4.00	3.55	26.81	3.00
2019-02-08 20:31:28	-4.00	3.54	26.96	3.00
2019-02-08 20:34:28	-4.00	3.54	27.06	3.00
2019-02-08 20:37:28	-4.00	3.53	27.17	3.00
2019-02-08 20:40:28	-4.00	3.52	27.39	3.00
2019-02-08 20:43:28	-4.00	3.50	27.44	3.00
2019-02-08 20:46:28	-4.00	3.49	27.62	3.00
2019-02-08 20:49:28	-4.00	3.48	27.83	3.00
2019-02-08 20:52:28	-4.00	3.46	27.90	3.00
2019-02-08 20:55:28	-4.00	3.44	28.08	3.00
2019-02-08 20:58:28	-4.00	3.42	28.08	3.00
2019-02-08 21:01:28	-4.00	3.40	28.18	3.00
2019-02-08 21:04:28	-4.00	3.37	28.15	3.00
2019-02-08 21:07:28	-4.00	3.33	28.23	3.00
2019-02-08 21:10:28	-4.00	3.27	28.43	3.00
2019-02-08 21:13:28	-4.00	3.14	28.85	3.00
2019-02-08 21:16:28	4.06	3.69	29.17	4.00
2019-02-08 21:19:28	4.06	3.82	28.66	4.00
2019-02-08 21:22:28	4.07	3.86	28.38	4.00
2019-02-08 21:25:28	4.08	3.87	27.91	4.00
2019-02-08 21:28:28	4.06	3.88	27.55	4.00
2019-02-08 21:31:28	4.06	3.89	27.18	4.00
2019-02-08 21:34:28	4.06	3.90	26.84	4.00
2019-02-08 21:37:28	4.06	3.92	26.53	4.00
2019-02-08 21:40:28	4.06	3.93	26.10	4.00
2019-02-08 21:43:28	4.06	3.94	25.90	4.00
2019-02-08 21:46:28	4.06	3.96	25.55	4.00
2019-02-08 21:49:28	4.06	3.97	25.28	4.00
2019-02-08 21:52:28	4.06	3.97	25.10	4.00
2019-02-08 21:55:28	4.06	3.98	24.99	4.00
2019-02-08 21:58:28	4.06	3.98	24.69	4.00
2019-02-08 22:01:28	4.06	3.99	24.66	4.00
2019-02-08 22:04:28	4.06	3.99	24.62	4.00
2019-02-08 22:07:28	4.06	4.00	24.74	4.00
2019-02-08 22:10:28	4.06	4.00	24.68	4.00
2019-02-08 22:13:28	4.06	4.00	24.74	4.00
2019-02-08 22:16:28	4.06	4.01	24.92	4.00
2019-02-08 22:19:28	4.05	4.01	24.97	4.00
2019-02-08 22:22:28	4.06	4.02	25.03	4.00
2019-02-08 22:25:28	4.06	4.02	25.14	4.00
2019-02-08 22:28:28	4.07	4.03	25.32	4.00
2019-02-08 22:31:28	4.05	4.03	25.31	4.00
2019-02-08 22:34:28	4.06	4.04	25.45	4.00
2019-02-08 22:37:28	4.09	4.05	25.66	4.00
2019-02-08 22:40:28	4.05	4.05	25.57	4.00
2019-02-08 22:43:28	4.06	4.06	25.72	4.00
2019-02-08 22:46:28	4.06	4.07	25.78	4.00
2019-02-08 22:49:28	4.06	4.08	25.90	4.00
2019-02-08 22:52:28	4.07	4.09	26.00	4.00
2019-02-08 22:55:28	4.06	4.10	25.78	4.00
2019-02-08 22:58:28	3.98	4.11	25.85	4.00
2019-02-08 23:01:28	4.06	4.12	25.89	4.00
2019-02-08 23:04:28	4.07	4.13	25.88	4.00
2019-02-08 23:07:28	4.06	4.15	26.05	4.00
2019-02-08 23:10:28	-4.00	3.80	26.36	4.00
2019-02-08 23:13:28	-4.00	3.78	25.82	4.00
2019-02-08 23:16:28	-4.00	3.76	25.49	4.00
2019-02-08 23:19:28	-4.00	3.74	25.51	4.00
2019-02-08 23:22:28	-4.00	3.72	25.53	4.00
2019-02-08 23:25:28	-4.00	3.70	25.36	4.00
2019-02-08 23:28:28	-4.00	3.68	25.46	4.00
2019-02-08 23:31:28	-4.00	3.67	25.38	4.00
2019-02-08 23:34:28	-4.00	3.66	25.22	4.00
2019-02-08 23:37:28	-4.00	3.65	25.25	4.00
2019-02-08 23:40:28	-4.00	3.64	25.30	4.00
2019-02-08 23:43:28	-4.00	3.63	25.24	4.00
2019-02-08 23:46:28	-4.00	3.62	25.22	4.00
2019-02-08 23:49:28	-4.00	3.61	25.32	4.00
2019-02-08 23:52:28	-4.00	3.61	25.21	4.00
2019-02-08 23:55:28	-4.00	3.60	25.28	4.00
2019-02-08 23:58:28	-4.00	3.59	25.35	4.00
2019-02-09 00:01:28	-4.00	3.58	25.27	4.00
2019-02-09 00:04:28	-4.00	3.58	25.51	4.00
2019-02-09 00:07:28	-4.00	3.57	25.59	4.00
2019-02-09 00:10:28	-4.00	3.56	25.66	4.00
2019-02-09 00:13:28	-4.00	3.55	25.74	4.00
2019-02-09 00:16:28	-4.00	3.55	25.91	4.00
2019-02-09 00:19:28	-4.00	3.54	26.05	4.00
2019-02-09 00:22:28	-4.00	3.53	26.18	4.00
2019-02-09 00:25:28	-4.00	3.52	26.35	4.00
2019-02-09 00:28:28	-4.00	3.51	26.44	4.00
2019-02-09 00:31:28	-4.00	3.50	26.68	4.00
2019-02-09 00:34:28	-4.00	3.48	26.81	4.00
2019-02-09 00:37:28	-4.00	3.47	26.98	4.00
2019-02-09 00:40:28	-4.00	3.45	27.04	4.00
2019-02-09 00:43:28	-4.00	3.43	27.22	4.00
2019-02-09 00:46:28	-4.00	3.41	27.25	4.00
2019-02-09 00:49:28	-4.00	3.38	27.44	4.00
2019-02-09 00:52:28	-4.00	3.35	27.52	4.00
2019-02-09 00:55:28	-4.00	3.30	27.61	4.00
2019-02-09 00:58:28	-4.00	3.23	27.95	4.00
2019-02-09 01:01:28	-4.00	3.07	28.26	4.00
2019-02-09 01:04:28	4.07	3.76	28.18	5.00
2019-02-09 01:07:28	4.06	3.86	27.87	5.00
2019-02-09 01:10:28	4.06	3.87	27.24	5.00
2019-02-09 01:13:28	4.06	3.88	26.98	5.00
2019-02-09 01:16:28	4.07	3.89	26.72	5.00
2019-02-09 01:19:28	4.06	3.90	26.22	5.00
2019-02-09 01:22:28	4.06	3.91	25.87	5.00
2019-02-09 01:25:28	4.07	3.92	25.76	5.00
2019-02-09 01:28:28	4.07	3.94	25.25	5.00
2019-02-09 01:31:28	4.09	3.95	25.00	5.00
2019-02-09 01:34:28	4.06	3.96	24.78	5.00
2019-02-09 01:37:28	4.06	3.97	24.53	5.00
2019-02-09 01:40:28	4.06	3.98	24.31	5.00
2019-02-09 01:43:28	4.05	3.98	24.14	5.00
2019-02-09 01:46:28	4.07	3.99	24.02	5.00
2019-02-09 01:49:28	4.06	3.99	24.13	5.00
2019-02-09 01:52:28	4.06	4.00	24.01	5.00
2019-02-09 01:55:28	4.06	4.00	23.99	5.00
2019-02-09 01:58:28	4.06	4.00	24.12	5.00
2019-02-09 02:01:28	4.06	4.01	24.20	5.00
2019-02-09 02:04:28	4.05	4.01	24.16	5.00
2019-02-09 02:07:28	4.06	4.01	24.39	5.00
2019-02-09 02:10:28	4.07	4.02	24.50	5.00
2019-02-09 02:13:28	4.05	4.02	24.57	5.00
2019-02-09 02:16:28	4.06	4.03	24.65	5.00
2019-02-09 02:19:28	4.06	4.04	24.77	5.00
2019-02-09 02:22:28	4.07	4.04	24.84	5.00
2019-02-09 02:25:28	4.07	4.05	25.06	5.00
2019-02-09 02:28:28	4.06	4.06	25.06	5.00
2019-02-09 02:31:28	4.06	4.07	25.04	5.00
2019-02-09 02:34:28	4.05	4.07	25.21	5.00
2019-02-09 02:37:28	4.07	4.08	25.27	5.00
2019-02-09 02:40:28	4.06	4.09	25.33	5.00
2019-02-09 02:43:28	4.06	4.10	25.35	5.00
2019-02-09 02:46:28	4.06	4.12	25.51	5.00
2019-02-09 02:49:28	4.06	4.13	25.35	5.00
2019-02-09 02:52:28	4.06	4.14	25.44	5.00
2019-02-09 02:55:28	-4.02	3.83	26.10	5.00
2019-02-09 02:58:28	-4.00	3.79	25.57	5.00
2019-02-09 03:01:28	-4.00	3.77	25.29	5.00
2019-02-09 03:04:28	-4.00	3.75	24.98	5.00
2019-02-09 03:07:28	-4.00	3.73	24.96	5.00
2019-02-09 03:10:28	-4.00	3.71	25.06	5.00
2019-02-09 03:13:28	-4.00	3.69	24.92	5.00
2019-02-09 03:16:28	-4.00	3.68	24.89	5.00
2019-02-09 03:19:28	-4.00	3.66	24.97	5.00
2019-02-09 03:22:28	-4.00	3.65	24.77	5.00
2019-02-09 03:25:28	-4.00	3.64	24.80	5.00
2019-02-09 03:28:28	-4.00	3.63	24.87	5.00
2019-02-09 03:31:28	-4.00	3.63	24.82	5.00
2019-02-09 03:34:28	-4.00	3.62	24.87	5.00
2019-02-09 03:37:28	-4.00	3.61	24.87	5.00
2019-02-09 03:40:28	-4.00	3.60	24.87	5.00
2019-02-09 03:43:28	-4.00	3.59	24.99	5.00
2019-02-09 03:46:28	-4.00	3.59	24.95	5.00
2019-02-09 03:49:28	-4.00	3.58	25.10	5.00
2019-02-09 03:52:28	-4.00	3.57	25.21	5.00
2019-02-09 03:55:28	-4.00	3.56	25.33	5.00
2019-02-09 03:58:28	-4.00	3.56	25.45	5.00
2019-02-09 04:01:28	-4.00	3.55	25.51	5.00
2019-02-09 04:04:28	-4.00	3.54	25.65	5.00
2019-02-09 04:07:28	-4.00	3.53	25.80	5.00
2019-02-09 04:10:28	-4.00	3.52	25.88	5.00
2019-02-09 04:13:28	-4.00	3.51	26.13	5.00
2019-02-09 04:16:28	-4.00	3.50	26.29	5.00
2019-02-09 04:19:28	-4.00	3.49	26.55	5.00
2019-02-09 04:22:28	-4.00	3.47	26.65	5.00
2019-02-09 04:25:28	-4.00	3.46	26.79	5.00
2019-02-09 04:28:28	-4.00	3.44	26.89	5.00
2019-02-09 04:31:28	-4.00	3.42	26.98	5.00
2019-02-09 04:34:28	-4.00	3.39	27.03	5.00
2019-02-09 04:37:28	-4.00	3.36	27.09	5.00
2019-02-09 04:40:28	-4.00	3.32	27.32	5.00
2019-02-09 04:43:28	-4.00	3.26	27.43	5.00
2019-02-09 04:46:28	-4.00	3.14	27.85	5.00
2019-02-09 04:49:28	4.06	3.70	28.11	6.00
2019-02-09 04:52:28	4.06	3.83	27.64	6.00
2019-02-09 04:55:28	4.06	3.87	27.15	6.00
2019-02-09 04:58:28	4.06	3.87	26.86	6.00
2019-02-09 05:01:28	4.06	3.88	26.48	6.00
2019-02-09 05:04:28	4.05	3.89	26.18	6.00
2019-02-09 05:07:28	4.06	3.91	25.72	6.00
2019-02-09 05:10:28	4.08	3.92	25.47	6.00
2019-02-09 05:13:28	4.06	3.93	25.20	6.00
2019-02-09 05:16:28	4.05	3.95	24.79	6.00
2019-02-09 05:19:28	4.07	3.96	24.55	6.00
2019-02-09 05:22:28	4.06	3.97	24.25	6.00
2019-02-09 05:25:28	4.06	3.98	24.12	6.00
2019-02-09 05:28:28	4.07	3.98	24.02	6.00
2019-02-09 05:31:28	4.06	3.99	23.85	6.00
2019-02-09 05:34:28	4.06	3.99	23.74	6.00
2019-02-09 05:37:28	4.06	3.99	23.71	6.00
2019-02-09 05:40:28	4.06	4.00	23.70	6.00
2019-02-09 05:43:28	4.07	4.00	23.77	6.00
2019-02-09 05:46:28	4.06	4.01	23.84	6.00
2019-02-09 05:49:28	4.06	4.01	24.00	6.00
2019-02-09 05:52:28	4.06	4.01	24.04	6.00
2019-02-09 05:55:28	4.05	4.02	24.15	6.00
2019-02-09 05:58:28	4.06	4.02	24.33	6.00
2019-02-09 06:01:28	4.06	4.03	24.34	6.00
2019-02-09 06:04:28	4.05	4.03	24.46	6.00
2019-02-09 06:07:28	4.05	4.04	24.60	6.00
2019-02-09 06:10:28	4.06	4.05	24.72	6.00
2019-02-09 06:13:28	4.06	4.05	24.75	6.00
2019-02-09 06:16:28	4.06	4.06	24.87	6.00
2019-02-09 06:19:28	4.06	4.07	24.97	6.00
2019-02-09 06:22:28	4.06	4.08	24.98	6.00
2019-02-09 06:25:28	4.05	4.09	25.07	6.00
2019-02-09 06:28:28	4.06	4.10	25.06	6.00
2019-02-09 06:31:28	4.06	4.11	25.09	6.00
2019-02-09 06:34:28	4.06	4.12	25.29	6.00
2019-02-09 06:37:28	4.04	4.14	25.33	6.00
2019-02-09 06:40:28	4.05	4.15	25.26	6.00
2019-02-09 06:43:28	-4.00	3.80	25.45	6.00
2019-02-09 06:46:28	-4.00	3.77	25.16	6.00
2019-02-09 06:49:28	-4.00	3.75	24.96	6.00
2019-02-09 06:52:28	-4.00	3.73	24.87	6.00
2019-02-09 06:55:28	-4.00	3.71	24.87	6.00
2019-02-09 06:58:28	-4.00	3.70	24.80	6.00
2019-02-09 07:01:28	-4.00	3.68	24.87	6.00
2019-02-09 07:04:28	-4.00	3.67	24.79	6.00
2019-02-09 07:07:28	-4.00	3.66	24.67	6.00
2019-02-09 07:10:28	-4.00	3.64	24.74	6.00
2019-02-09 07:13:28	-4.00	3.64	24.69	6.00
2019-02-09 07:16:28	-4.00	3.63	24.67	6.00
2019-02-09 07:19:28	-4.00	3.62	24.70	6.00
2019-02-09 07:22:28	-4.00	3.61	24.78	6.00
2019-02-09 07:25:28	-4.00	3.60	24.80	6.00
2019-02-09 07:28:28	-4.00	3.60	24.80	6.00
2019-02-09 07:31:28	-4.00	3.59	24.87	6.00
2019-02-09 07:34:28	-4.00	3.58	24.92	6.00
2019-02-09 07:37:28	-4.00	3.57	25.01	6.00
2019-02-09 07:40:28	-4.00	3.57	25.08	6.00
2019-02-09 07:43:28	-4.00	3.56	25.23	6.00
2019-02-09 07:46:28	-4.00	3.55	25.37	6.00
2019-02-09 07:49:28	-4.00	3.54	25.47	6.00
2019-02-09 07:52:28	-4.00	3.53	25.58	6.00
2019-02-09 07:55:28	-4.00	3.53	25.75	6.00
2019-02-09 07:58:28	-4.00	3.52	25.99	6.00
2019-02-09 08:01:28	-4.00	3.50	26.01	6.00
2019-02-09 08:04:28	-4.00	3.49	26.27	6.00
2019-02-09 08:07:28	-4.00	3.48	26.41	6.00
2019-02-09 08:10:28	-4.00	3.46	26.66	6.00
2019-02-09 08:13:28	-4.00	3.44	26.69	6.00
2019-02-09 08:16:28	-4.00	3.42	26.81	6.00
2019-02-09 08:19:28	-4.00	3.40	26.83	6.00
2019-02-09 08:22:28	-4.00	3.37	26.97	6.00
2019-02-09 08:25:28	-4.00	3.33	27.14	6.00
2019-02-09 08:28:28	-4.00	3.28	27.28	6.00
2019-02-09 08:31:28	-4.00	3.18	27.67	6.00
2019-02-09 08:34:28	4.07	3.64	28.17	7.00
2019-02-09 08:37:28	4.06	3.81	27.67	7.00
2019-02-09 08:40:28	4.06	3.86	27.26	7.00
2019-02-09 08:43:28	4.08	3.87	26.69	7.00
2019-02-09 08:46:28	4.06	3.88	26.46	7.00
2019-02-09 08:49:28	4.05	3.89	26.12	7.00
2019-02-09 08:52:28	4.06	3.90	25.77	7.00
2019-02-09 08:55:28	4.06	3.92	25.45	7.00
2019-02-09 08:58:28	4.07	3.93	25.11	7.00
2019-02-09 09:01:28	4.06	3.94	24.76	7.00
2019-02-09 09:04:28	4.08	3.96	24.52	7.00
2019-02-09 09:07:28	4.06	3.97	24.25	7.00
2019-02-09 09:10:28	4.06	3.97	23.93	7.00
2019-02-09 09:13:28	4.06	3.98	23.87	7.00
2019-02-09 09:16:28	4.06	3.98	23.70	7.00
2019-02-09 09:19:28	4.06	3.99	23.61	7.00
2019-02-09 09:22:28	4.06	3.99	23.74	7.00
2019-02-09 09:25:28	4.06	4.00	23.62	7.00
2019-02-09 09:28:28	4.07	4.00	23.55	7.00
2019-02-09 09:31:28	4.07	4.01	23.77	7.00
2019-02-09 09:34:28	4.06	4.01	23.87	7.00
2019-02-09 09:37:28	4.06	4.01	24.02	7.00
2019-02-09 09:40:28	4.06	4.02	24.03	7.00
2019-02-09 09:43:28	4.05	4.02	24.15	7.00
2019-02-09 09:46:28	4.06	4.03	24.31	7.00
2019-02-09 09:49:28	4.06	4.03	24.37	7.00
2019-02-09 09:52:28	4.06	4.04	24.44	7.00
2019-02-09 09:55:28	4.06	4.05	24.62	7.00
2019-02-09 09:58:28	4.05	4.05	24.68	7.00
2019-02-09 10:01:28	4.06	4.06	24.83	7.00
2019-02-09 10:04:28	4.06	4.07	24.94	7.00
2019-02-09 10:07:28	4.06	4.08	24.96	7.00
2019-02-09 10:10:28	4.06	4.09	25.12	7.00
2019-02-09 10:13:28	4.06	4.10	25.08	7.00
2019-02-09 10:16:28	4.06	4.11	25.12	7.00
2019-02-09 10:19:28	4.07	4.12	25.23	7.00
2019-02-09 10:22:28	4.06	4.13	25.38	7.00
2019-02-09 10:25:28	4.06	4.14	25.25	7.00
2019-02-09 10:28:28	-4.00	3.81	25.82	7.00
2019-02-09 10:31:28	-4.00	3.78	25.25	7.00
2019-02-09 10:34:28	-4.00	3.76	25.03	7.00
2019-02-09 10:37:28	-4.00	3.74	24.92	7.00
2019-02-09 10:40:28	-4.00	3.72	24.85	7.00
2019-02-09 10:43:28	-4.00	3.70	24.92	7.00
2019-02-09 10:46:28	-4.00	3.69	24.85	7.00
2019-02-09 10:49:28	-4.00	3.67	24.88	7.00
2019-02-09 10:52:28	-4.00	3.66	24.96	7.00
2019-02-09 10:55:28	-4.00	3.65	24.86	7.00
2019-02-09 10:58:28	-4.00	3.64	24.97	7.00
2019-02-09 11:01:28	-4.00	3.63	24.95	7.00
2019-02-09 11:04:28	-4.00	3.62	24.95	7.00
2019-02-09 11:07:28	-4.00	3.62	24.97	7.00
2019-02-09 11:10:28	-4.00	3.61	25.04	7.00
2019-02-09 11:13:28	-4.00	3.60	25.00	7.00
2019-02-09 11:16:28	-4.00	3.59	25.11	7.00
2019-02-09 11:19:28	-4.00	3.59	25.20	7.00
2019-02-09 11:22:28	-4.00	3.58	25.33	7.00
2019-02-09 11:25:28	-4.00	3.57	25.44	7.00
2019-02-09 11:28:28	-4.00	3.56	25.54	7.00
2019-02-09 11:31:28	-4.00	3.56	25.67	7.00
2019-02-09 11:34:28	-4.00	3.55	25.87	7.00
2019-02-09 11:37:28	-4.00	3.54	25.97	7.00
2019-02-09 11:40:28	-4.00	3.53	26.29	7.00
2019-02-09 11:43:28	-4.00	3.52	26.26	7.00
2019-02-09 11:46:28	-4.00	3.51	26.56	7.00
2019-02-09 11:49:28	-4.00	3.50	26.75	7.00
2019-02-09 11:52:28	-4.00	3.49	26.95	7.00
2019-02-09 11:55:28	-4.00	3.47	27.04	7.00
2019-02-09 11:58:28	-4.00	3.45	27.13	7.00
2019-02-09 12:01:28	-4.00	3.44	27.33	7.00
2019-02-09 12:04:28	-4.00	3.41	27.36	7.00
2019-02-09 12:07:27	-4.00	3.39	27.62	7.00
2019-02-09 12:10:27	-4.00	3.35	27.67	7.00
2019-02-09 12:13:27	-4.00	3.31	27.80	7.00
2019-02-09 12:16:28	-4.00	3.23	28.08	7.00
2019-02-09 12:19:27	-3.99	3.08	28.46	7.00
2019-02-09 12:22:27	4.06	3.75	28.46	8.00
2019-02-09 12:25:27	4.06	3.85	27.79	8.00
2019-02-09 12:28:27	4.04	3.87	27.58	8.00
2019-02-09 12:31:27	4.06	3.87	27.21	8.00
2019-02-09 12:34:27	4.08	3.88	26.85	8.00
2019-02-09 12:37:27	4.06	3.90	26.54	8.00
2019-02-09 12:40:27	4.07	3.91	26.18	8.00
2019-02-09 12:43:27	4.06	3.92	25.84	8.00
2019-02-09 12:46:27	4.06	3.94	25.56	8.00
2019-02-09 12:49:27	4.06	3.95	25.29	8.00
2019-02-09 12:52:27	4.06	3.96	25.03	8.00
2019-02-09 12:55:27	4.06	3.97	24.87	8.00
2019-02-09 12:58:27	4.06	3.98	24.67	8.00
2019-02-09 13:01:27	4.06	3.98	24.48	8.00
2019-02-09 13:04:27	4.06	3.99	24.41	8.00
2019-02-09 13:07:27	4.06	3.99	24.37	8.00
2019-02-09 13:10:27	4.06	3.99	24.39	8.00
2019-02-09 13:13:27	4.07	4.00	24.40	8.00
2019-02-09 13:16:27	4.06	4.00	24.41	8.00
2019-02-09 13:19:27	4.07	4.00	24.57	8.00
2019-02-09 13:22:27	4.06	4.01	24.65	8.00
2019-02-09 13:25:27	4.06	4.01	24.74	8.00
2019-02-09 13:28:27	4.06	4.02	24.88	8.00
2019-02-09 13:31:28	4.06	4.02	24.93	8.00
2019-02-09 13:34:27	4.06	4.03	25.15	8.00
2019-02-09 13:37:27	4.07	4.03	25.27	8.00
2019-02-09 13:40:27	4.06	4.04	25.27	8.00
2019-02-09 13:43:27	4.06	4.05	25.44	8.00
2019-02-09 13:46:27	4.06	4.05	25.52	8.00
2019-02-09 13:49:27	4.05	4.06	25.70	8.00
2019-02-09 13:52:27	4.06	4.07	25.69	8.00
2019-02-09 13:55:27	4.06	4.08	25.78	8.00
2019-02-09 13:58:27	4.06	4.09	25.89	8.00
2019-02-09 14:01:27	4.07	4.10	25.90	8.00
2019-02-09 14:04:27	4.06	4.11	25.82	8.00
2019-02-09 14:07:27	4.06	4.12	25.92	8.00
2019-02-09 14:10:27	4.04	4.14	25.95	8.00
2019-02-09 14:13:27	4.05	4.15	25.99	8.00
2019-02-09 14:16:27	-4.00	3.80	26.19	8.00
2019-02-09 14:19:27	-4.00	3.78	25.71	8.00
2019-02-09 14:22:27	-4.00	3.76	25.58	8.00
2019-02-09 14:25:27	-4.00	3.74	25.42	8.00
2019-02-09 14:28:27	-4.00	3.72	25.40	8.00
2019-02-09 14:31:27	-4.00	3.70	25.50	8.00
2019-02-09 14:34:27	-4.00	3.68	25.38	8.00
2019-02-09 14:37:27	-4.00	3.67	25.24	8.00
2019-02-09 14:40:27	-4.00	3.66	25.31	8.00
2019-02-09 14:43:27	-4.00	3.65	25.22	8.00
2019-02-09 14:46:27	-4.00	3.64	25.17	8.00
2019-02-09 14:49:27	-4.00	3.63	25.14	8.00
2019-02-09 14:52:27	-4.00	3.62	25.28	8.00
2019-02-09 14:55:27	-4.00	3.61	25.07	8.00
2019-02-09 14:58:27	-4.00	3.61	25.22	8.00
2019-02-09 15:01:27	-4.00	3.60	25.36	8.00
2019-02-09 15:04:27	-4.00	3.59	25.42	8.00
2019-02-09 15:07:27	-4.00	3.58	25.36	8.00
2019-02-09 15:10:27	-4.00	3.58	25.56	8.00
2019-02-09 15:13:27	-4.00	3.57	25.57	8.00
2019-02-09 15:16:27	-4.00	3.56	25.59	8.00
2019-02-09 15:19:27	-4.00	3.55	25.61	8.00
2019-02-09 15:22:27	-4.00	3.55	25.82	8.00
2019-02-09 15:25:27	-4.00	3.54	25.98	8.00
2019-02-09 15:28:27	-4.00	3.53	26.01	8.00
2019-02-09 15:31:27	-4.00	3.52	26.38	8.00
2019-02-09 15:34:27	-4.00	3.51	26.46	8.00
2019-02-09 15:37:27	-4.00	3.50	26.65	8.00
2019-02-09 15:40:27	-4.00	3.48	26.87	8.00
2019-02-09 15:43:27	-4.00	3.47	27.04	8.00
2019-02-09 15:46:27	-4.00	3.45	27.02	8.00
2019-02-09 15:49:27	-4.00	3.43	27.05	8.00
2019-02-09 15:52:27	-4.00	3.41	27.21	8.00
2019-02-09 15:55:27	-4.00	3.38	27.23	8.00
2019-02-09 15:58:27	-4.00	3.34	27.46	8.00
2019-02-09 16:01:27	-4.00	3.29	27.59	8.00
2019-02-09 16:04:27	-4.00	3.20	27.83	8.00
2019-02-09 16:07:27	-3.99	3.01	28.32	8.00
2019-02-09 16:10:27	4.06	3.79	27.98	9.00
2019-02-09 16:13:27	4.06	3.86	27.59	9.00
2019-02-09 16:16:27	4.07	3.87	27.16	9.00
2019-02-09 16:19:27	4.08	3.88	26.81	9.00
2019-02-09 16:22:27	4.06	3.89	26.39	9.00
2019-02-09 16:25:27	4.06	3.90	26.00	9.00
2019-02-09 16:28:27	4.07	3.91	25.53	9.00
2019-02-09 16:31:27	4.05	3.93	25.30	9.00
2019-02-09 16:34:27	4.06	3.94	25.04	9.00
2019-02-09 16:37:27	4.06	3.95	24.81	9.00
2019-02-09 16:40:27	4.06	3.96	24.56	9.00
2019-02-09 16:43:27	4.08	3.97	24.26	9.00
2019-02-09 16:46:27	4.07	3.98	24.10	9.00
2019-02-09 16:49:27	4.05	3.98	24.02	9.00
2019-02-09 16:52:27	4.06	3.99	23.88	9.00
2019-02-09 16:55:27	4.06	3.99	23.85	9.00
2019-02-09 16:58:27	4.06	4.00	23.84	9.00
2019-02-09 17:01:27	4.06	4.00	23.93	9.00
2019-02-09 17:04:27	4.06	4.00	23.86	9.00
2019-02-09 17:07:27	4.06	4.01	24.02	9.00
2019-02-09 17:10:27	4.06	4.01	24.12	9.00
2019-02-09 17:13:27	4.06	4.01	24.05	9.00
2019-02-09 17:16:27	4.06	4.02	24.28	9.00
2019-02-09 17:19:27	4.06	4.03	24.40	9.00
2019-02-09 17:22:27	4.08	4.03	24.41	9.00
2019-02-09 17:25:27	4.06	4.04	24.55	9.00
2019-02-09 17:28:27	4.06	4.04	24.64	9.00
2019-02-09 17:31:27	4.06	4.05	24.78	9.00
2019-02-09 17:34:27	4.06	4.06	24.91	9.00
2019-02-09 17:37:27	4.06	4.07	24.95	9.00
2019-02-09 17:40:27	4.05	4.08	25.13	9.00
2019-02-09 17:43:27	4.06	4.09	25.03	9.00
2019-02-09 17:46:27	4.06	4.09	25.02	9.00
2019-02-09 17:49:27	4.06	4.11	25.16	9.00
2019-02-09 17:52:27	4.06	4.12	25.18	9.00
2019-02-09 17:55:27	4.07	4.13	25.24	9.00
2019-02-09 17:58:27	4.06	4.14	25.23	9.00
2019-02-09 18:01:27	-4.00	3.82	25.92	9.00
2019-02-09 18:04:27	-4.00	3.79	25.13	9.00
2019-02-09 18:07:27	-4.00	3.77	24.88	9.00
2019-02-09 18:10:27	-4.00	3.75	24.82	9.00
2019-02-09 18:13:27	-4.00	3.73	24.81	9.00
2019-02-09 18:16:27	-4.00	3.71	24.82	9.00
2019-02-09 18:19:27	-4.00	3.69	24.75	9.00
2019-02-09 18:22:27	-4.00	3.68	24.65	9.00
2019-02-09 18:25:27	-4.00	3.66	24.68	9.00
2019-02-09 18:28:27	-4.00	3.65	24.62	9.00
2019-02-09 18:31:27	-4.00	3.64	24.64	9.00
2019-02-09 18:34:27	-4.00	3.63	24.64	9.00
2019-02-09 18:37:27	-4.00	3.62	24.64	9.00
2019-02-09 18:40:27	-4.00	3.62	24.70	9.00
2019-02-09 18:43:27	-4.00	3.61	24.58	9.00
2019-02-09 18:46:27	-4.00	3.60	24.73	9.00
2019-02-09 18:49:27	-4.00	3.59	24.67	9.00
2019-02-09 18:52:27	-4.00	3.59	24.74	9.00
2019-02-09 18:55:27	-4.00	3.58	24.84	9.00
2019-02-09 18:58:27	-4.00	3.57	24.98	9.00
2019-02-09 19:01:27	-4.00	3.56	25.12	9.00
2019-02-09 19:04:27	-4.00	3.56	25.21	9.00
2019-02-09 19:07:27	-4.00	3.55	25.40	9.00
2019-02-09 19:10:27	-4.00	3.54	25.51	9.00
2019-02-09 19:13:27	-4.00	3.53	25.55	9.00
2019-02-09 19:16:27	-4.00	3.52	25.72	9.00
2019-02-09 19:19:27	-4.00	3.51	25.92	9.00
2019-02-09 19:22:27	-4.00	3.50	26.11	9.00
2019-02-09 19:25:27	-4.00	3.49	26.28	9.00
2019-02-09 19:28:27	-4.00	3.47	26.43	9.00
2019-02-09 19:31:27	-4.00	3.45	26.51	9.00
2019-02-09 19:34:27	-4.00	3.44	26.69	9.00
2019-02-09 19:37:27	-4.00	3.41	26.86	9.00
2019-02-09 19:40:27	-4.00	3.39	26.93	9.00
2019-02-09 19:43:27	-4.00	3.36	27.03	9.00
2019-02-09 19:46:27	-4.00	3.31	27.25	9.00
2019-02-09 19:49:27	-4.00	3.24	27.38	9.00
2019-02-09 19:52:27	-4.00	3.10	27.78	9.00
2019-02-09 19:55:27	4.07	3.74	27.97	10.00
2019-02-09 19:58:27	4.07	3.85	27.42	10.00
2019-02-09 20:01:27	4.06	3.87	26.95	10.00
2019-02-09 20:04:27	4.07	3.88	26.70	10.00
2019-02-09 20:07:27	4.06	3.89	26.29	10.00
2019-02-09 20:10:27	4.06	3.90	25.92	10.00
2019-02-09 20:13:27	4.06	3.91	25.63	10.00
2019-02-09 20:16:27	4.06	3.92	25.28	10.00
2019-02-09 20:19:27	4.07	3.94	24.97	10.00
2019-02-09 20:22:27	4.06	3.95	24.59	10.00
2019-02-09 20:25:27	4.06	3.96	24.28	10.00
2019-02-09 20:28:27	4.07	3.97	24.15	10.00
2019-02-09 20:31:27	4.06	3.98	24.04	10.00
2019-02-09 20:34:27	4.06	3.98	23.93	10.00
2019-02-09 20:37:27	4.06	3.99	23.74	10.00
2019-02-09 20:40:27	4.06	3.99	23.69	10.00
2019-02-09 20:43:27	4.06	3.99	23.65	10.00
2019-02-09 20:46:27	4.06	4.00	23.63	10.00
2019-02-09 20:49:27	4.06	4.00	23.77	10.00
2019-02-09 20:52:27	4.11	4.01	23.70	10.00
2019-02-09 20:55:27	4.06	4.01	23.84	10.00
2019-02-09 20:58:27	4.05	4.01	24.02	10.00
2019-02-09 21:01:27	4.06	4.02	24.11	10.00
2019-02-09 21:04:27	4.06	4.02	24.20	10.00
2019-02-09 21:07:27	4.10	4.03	24.27	10.00
2019-02-09 21:10:27	4.06	4.03	24.34	10.00
2019-02-09 21:13:27	4.06	4.04	24.50	10.00
2019-02-09 21:16:27	4.06	4.05	24.65	10.00
2019-02-09 21:19:27	4.06	4.06	24.54	10.00
2019-02-09 21:22:27	4.06	4.06	24.78	10.00
2019-02-09 21:25:27	4.06	4.07	24.76	10.00
2019-02-09 21:28:27	4.06	4.08	24.91	10.00
2019-02-09 21:31:27	4.06	4.09	24.95	10.00
2019-02-09 21:34:27	4.06	4.10	24.97	10.00
2019-02-09 21:37:27	4.06	4.11	25.05	10.00
2019-02-09 21:40:27	4.06	4.13	25.06	10.00
2019-02-09 21:43:27	4.06	4.14	25.09	10.00
2019-02-09 21:46:27	-4.55	3.84	25.32	10.00
2019-02-09 21:49:27	-4.00	3.79	25.38	10.00
2019-02-09 21:52:27	-4.00	3.77	24.86	10.00
2019-02-09 21:55:27	-4.00	3.75	24.78	10.00
2019-02-09 21:58:27	-4.00	3.73	24.60	10.00
2019-02-09 22:01:27	-4.00	3.71	24.68	10.00
2019-02-09 22:04:27	-4.00	3.70	24.74	10.00
2019-02-09 22:07:27	-4.00	3.68	24.64	10.00
2019-02-09 22:10:27	-4.00	3.67	24.75	10.00
2019-02-09 22:13:27	-4.00	3.66	24.59	10.00
2019-02-09 22:16:27	-4.00	3.65	24.61	10.00
2019-02-09 22:19:27	-4.00	3.64	24.59	10.00
2019-02-09 22:22:27	-4.00	3.63	24.55	10.00
2019-02-09 22:25:27	-4.00	3.62	24.68	10.00
2019-02-09 22:28:27	-4.00	3.61	24.55	10.00
2019-02-09 22:31:27	-4.00	3.60	24.68	10.00
2019-02-09 22:34:27	-4.00	3.60	24.71	10.00
2019-02-09 22:37:27	-4.00	3.59	24.78	10.00
2019-02-09 22:40:27	-4.00	3.58	24.83	10.00
2019-02-09 22:43:27	-4.00	3.57	24.87	10.00
2019-02-09 22:46:27	-4.00	3.57	25.05	10.00
2019-02-09 22:49:27	-4.00	3.56	25.19	10.00
2019-02-09 22:52:27	-4.00	3.55	25.31	10.00
2019-02-09 22:55:27	-4.00	3.54	25.31	10.00
2019-02-09 22:58:27	-4.00	3.53	25.63	10.00
2019-02-09 23:01:27	-4.00	3.53	25.71	10.00
2019-02-09 23:04:27	-4.00	3.52	25.87	10.00
2019-02-09 23:07:27	-4.00	3.50	26.08	10.00
2019-02-09 23:10:27	-4.00	3.49	26.24	10.00
2019-02-09 23:13:27	-4.00	3.48	26.53	10.00
2019-02-09 23:16:27	-4.00	3.46	26.61	10.00
2019-02-09 23:19:27	-4.00	3.44	26.62	10.00
2019-02-09 23:22:27	-4.00	3.42	26.82	10.00
2019-02-09 23:25:27	-4.00	3.40	26.94	10.00
2019-02-09 23:28:27	-4.00	3.37	27.06	10.00
2019-02-09 23:31:27	-4.00	3.33	27.11	10.00
2019-02-09 23:34:27	-4.00	3.27	27.34	10.00
2019-02-09 23:37:27	-4.00	3.16	27.64	10.00
2019-02-09 23:40:27	4.07	3.67	28.04	11.00
2019-02-09 23:43:27	4.07	3.82	27.61	11.00
2019-02-09 23:46:27	4.06	3.86	27.23	11.00
2019-02-09 23:49:27	4.06	3.87	26.78	11.00
2019-02-09 23:52:27	4.06	3.88	26.57	11.00
2019-02-09 23:55:27	4.06	3.89	26.14	11.00
2019-02-09 23:58:27	4.06	3.90	25.76	11.00
2019-02-10 00:01:27	4.06	3.92	25.46	11.00
2019-02-10 00:04:27	4.07	3.93	25.16	11.00
2019-02-10 00:07:27	4.06	3.94	24.81	11.00
2019-02-10 00:10:27	4.06	3.96	24.61	11.00
2019-02-10 00:13:27	4.06	3.97	24.45	11.00
2019-02-10 00:16:27	4.08	3.97	24.02	11.00
2019-02-10 00:19:27	4.06	3.98	23.91	11.00
2019-02-10 00:22:27	4.07	3.98	23.82	11.00
2019-02-10 00:25:27	4.06	3.99	23.77	11.00
2019-02-10 00:28:27	4.06	3.99	23.59	11.00
2019-02-10 00:31:27	4.06	4.00	23.82	11.00
2019-02-10 00:34:27	4.06	4.00	23.88	11.00
2019-02-10 00:37:27	4.06	4.00	23.93	11.00
2019-02-10 00:40:27	4.06	4.01	24.05	11.00
2019-02-10 00:43:27	4.06	4.01	24.08	11.00
2019-02-10 00:46:27	4.05	4.02	24.11	11.00
2019-02-10 00:49:27	4.06	4.02	24.28	11.00
2019-02-10 00:52:27	4.06	4.03	24.36	11.00
2019-02-10 00:55:27	4.07	4.03	24.52	11.00
2019-02-10 00:58:27	4.06	4.04	24.56	11.00
2019-02-10 01:01:27	4.06	4.05	24.71	11.00
2019-02-10 01:04:27	4.07	4.05	24.91	11.00
2019-02-10 01:07:27	4.07	4.06	24.89	11.00
2019-02-10 01:10:27	4.06	4.07	24.98	11.00
2019-02-10 01:13:27	4.06	4.08	24.98	11.00
2019-02-10 01:16:27	4.06	4.09	25.08	11.00
2019-02-10 01:19:27	4.06	4.10	25.18	11.00
2019-02-10 01:22:27	4.06	4.11	25.16	11.00
2019-02-10 01:25:27	4.06	4.12	25.23	11.00
2019-02-10 01:28:27	4.07	4.13	25.18	11.00
2019-02-10 01:31:27	4.06	4.15	25.23	11.00
2019-02-10 01:34:27	-4.00	3.80	25.63	11.00
2019-02-10 01:37:27	-4.00	3.78	25.19	11.00
2019-02-10 01:40:27	-4.00	3.76	24.97	11.00
2019-02-10 01:43:27	-4.00	3.74	24.80	11.00
2019-02-10 01:46:27	-4.00	3.72	24.81	11.00
2019-02-10 01:49:27	-4.00	3.70	24.69	11.00
2019-02-10 01:52:27	-4.00	3.68	24.78	11.00
2019-02-10 01:55:27	-4.00	3.67	24.72	11.00
2019-02-10 01:58:27	-4.00	3.66	24.69	11.00
2019-02-10 02:01:27	-4.00	3.65	24.70	11.00
2019-02-10 02:04:27	-4.00	3.64	24.74	11.00
2019-02-10 02:07:27	-4.00	3.63	24.76	11.00
2019-02-10 02:10:27	-4.00	3.62	24.75	11.00
2019-02-10 02:13:27	-4.00	3.61	24.63	11.00
2019-02-10 02:16:27	-4.00	3.61	24.76	11.00
2019-02-10 02:19:27	-4.00	3.60	24.75	11.00
2019-02-10 02:22:27	-4.00	3.59	24.75	11.00
2019-02-10 02:25:27	-4.00	3.58	24.82	11.00
2019-02-10 02:28:27	-4.00	3.58	24.98	11.00
2019-02-10 02:31:27	-4.00	3.57	25.10	11.00
2019-02-10 02:34:27	-4.00	3.56	25.25	11.00
2019-02-10 02:37:27	-4.00	3.55	25.26	11.00
2019-02-10 02:40:27	-4.00	3.55	25.35	11.00
2019-02-10 02:43:27	-4.00	3.54	25.61	11.00
2019-02-10 02:46:27	-4.00	3.53	25.72	11.00
2019-02-10 02:49:27	-4.00	3.52	25.79	11.00
2019-02-10 02:52:27	-4.00	3.51	25.96	11.00
2019-02-10 02:55:27	-4.00	3.49	26.20	11.00
2019-02-10 02:58:27	-4.00	3.48	26.46	11.00
2019-02-10 03:01:27	-4.00	3.46	26.57	11.00
2019-02-10 03:04:27	-4.00	3.45	26.58	11.00
2019-02-10 03:07:27	-4.00	3.43	26.72	11.00
2019-02-10 03:10:27	-4.00	3.41	26.86	11.00
2019-02-10 03:13:27	-4.00	3.38	27.09	11.00
2019-02-10 03:16:27	-4.00	3.34	27.09	11.00
2019-02-10 03:19:27	-4.00	3.29	27.23	11.00
2019-02-10 03:22:27	-4.00	3.20	27.59	11.00
2019-02-10 03:25:27	-3.99	3.02	27.94	11.00
2019-02-10 03:28:27	4.08	3.79	27.80	12.00
2019-02-10 03:31:27	4.07	3.86	27.34	12.00
2019-02-10 03:34:27	4.06	3.87	26.83	12.00
2019-02-10 03:37:27	4.07	3.88	26.58	12.00
2019-02-10 03:40:27	4.06	3.89	26.21	12.00
2019-02-10 03:43:27	4.06	3.90	25.86	12.00
2019-02-10 03:46:27	4.05	3.91	25.56	12.00
2019-02-10 03:49:27	4.06	3.93	25.22	12.00
2019-02-10 03:52:27	4.06	3.94	24.84	12.00
2019-02-10 03:55:27	4.05	3.95	24.65	12.00
2019-02-10 03:58:27	4.06	3.96	24.24	12.00
2019-02-10 04:01:27	4.05	3.97	24.03	12.00
2019-02-10 04:04:27	4.06	3.98	24.05	12.00
2019-02-10 04:07:27	4.06	3.98	23.83	12.00
2019-02-10 04:10:27	4.07	3.99	23.75	12.00
2019-02-10 04:13:27	4.05	3.99	23.77	12.00
2019-02-10 04:16:27	4.06	4.00	23.69	12.00
2019-02-10 04:19:27	4.06	4.00	23.71	12.00
2019-02-10 04:22:27	4.06	4.00	23.93	12.00
2019-02-10 04:25:27	4.06	4.01	23.89	12.00
2019-02-10 04:28:27	4.07	4.01	24.01	12.00
2019-02-10 04:31:27	4.06	4.02	24.01	12.00
2019-02-10 04:34:27	4.06	4.02	24.20	12.00
2019-02-10 04:37:27	4.05	4.02	24.28	12.00
2019-02-10 04:40:27	4.06	4.03	24.39	12.00
2019-02-10 04:43:27	4.06	4.04	24.50	12.00
2019-02-10 04:46:27	4.06	4.04	24.53	12.00
2019-02-10 04:49:27	4.07	4.05	24.67	12.00
2019-02-10 04:52:27	4.08	4.06	24.78	12.00
2019-02-10 04:55:27	4.06	4.07	24.83	12.00
2019-02-10 04:58:27	4.06	4.08	25.01	12.00
2019-02-10 05:01:27	4.06	4.09	25.02	12.00
2019-02-10 05:04:27	4.04	4.09	25.15	12.00
2019-02-10 05:07:27	4.05	4.11	25.06	12.00
2019-02-10 05:10:27	4.06	4.12	25.32	12.00
2019-02-10 05:13:27	4.06	4.13	25.21	12.00
2019-02-10 05:16:27	4.06	4.14	25.24	12.00
2019-02-10 05:19:27	-4.00	3.81	25.72	12.00
2019-02-10 05:22:27	-4.00	3.78	25.13	12.00
2019-02-10 05:25:27	-4.00	3.76	24.83	12.00
2019-02-10 05:28:27	-4.00	3.74	24.73	12.00
2019-02-10 05:31:27	-4.00	3.73	24.88	12.00
2019-02-10 05:34:27	-4.00	3.70	24.64	12.00
2019-02-10 05:37:27	-4.00	3.69	24.83	12.00
2019-02-10 05:40:27	-4.00	3.67	24.78	12.00
2019-02-10 05:43:27	-4.00	3.66	24.59	12.00
2019-02-10 05:46:27	-4.00	3.65	24.76	12.00
2019-02-10 05:49:27	-4.00	3.64	24.66	12.00
2019-02-10 05:52:27	-4.00	3.63	24.62	12.00
2019-02-10 05:55:27	-4.00	3.62	24.62	12.00
2019-02-10 05:58:27	-4.00	3.62	24.69	12.00
2019-02-10 06:01:27	-4.00	3.61	24.55	12.00
2019-02-10 06:04:27	-4.00	3.60	24.79	12.00
2019-02-10 06:07:27	-4.00	3.59	24.83	12.00
2019-02-10 06:10:27	-4.00	3.59	24.79	12.00
2019-02-10 06:13:27	-4.00	3.58	24.88	12.00
2019-02-10 06:16:27	-4.00	3.57	25.06	12.00
2019-02-10 06:19:27	-4.00	3.56	25.20	12.00
2019-02-10 06:22:27	-4.00	3.56	25.25	12.00
2019-02-10 06:25:27	-4.00	3.55	25.42	12.00
2019-02-10 06:28:27	-4.00	3.54	25.53	12.00
2019-02-10 06:31:27	-4.00	3.53	25.68	12.00
2019-02-10 06:34:27	-4.00	3.52	25.82	12.00
2019-02-10 06:37:27	-4.00	3.51	25.99	12.00
2019-02-10 06:40:27	-4.00	3.50	26.25	12.00
2019-02-10 06:43:27	-4.00	3.48	26.37	12.00
2019-02-10 06:46:27	-4.00	3.47	26.54	12.00
2019-02-10 06:49:27	-4.00	3.45	26.55	12.00
2019-02-10 06:52:27	-4.00	3.43	26.79	12.00
2019-02-10 06:55:27	-4.00	3.41	26.86	12.00
2019-02-10 06:58:27	-4.00	3.39	27.11	12.00
2019-02-10 07:01:27	-4.00	3.35	27.06	12.00
2019-02-10 07:04:27	-4.00	3.31	27.20	12.00
2019-02-10 07:07:27	-4.00	3.23	27.51	12.00
2019-02-10 07:10:27	-4.00	3.08	27.89	12.00
2019-02-10 07:13:27	4.07	3.75	27.91	13.00
2019-02-10 07:16:27	4.06	3.85	27.55	13.00
2019-02-10 07:19:27	4.06	3.87	27.10	13.00
2019-02-10 07:22:27	4.06	3.88	26.72	13.00
2019-02-10 07:25:27	4.06	3.88	26.25	13.00
2019-02-10 07:28:27	4.07	3.90	25.87	13.00
2019-02-10 07:31:27	4.06	3.91	25.60	13.00
2019-02-10 07:34:27	4.05	3.92	25.21	13.00
2019-02-10 07:37:27	4.06	3.94	24.98	13.00
2019-02-10 07:40:27	4.06	3.95	24.69	13.00
2019-02-10 07:43:27	4.06	3.96	24.40	13.00
2019-02-10 07:46:27	4.08	3.97	24.02	13.00
2019-02-10 07:49:27	4.06	3.98	24.01	13.00
2019-02-10 07:52:27	4.06	3.98	23.92	13.00
2019-02-10 07:55:27	4.08	3.99	23.72	13.00
2019-02-10 07:58:27	4.06	3.99	23.61	13.00
2019-02-10 08:01:27	4.06	3.99	23.62	13.00
2019-02-10 08:04:27	4.06	4.00	23.59	13.00
2019-02-10 08:07:27	4.05	4.00	23.68	13.00
2019-02-10 08:10:27	4.07	4.01	23.74	13.00
2019-02-10 08:13:27	4.06	4.01	23.73	13.00
2019-02-10 08:16:27	4.06	4.01	23.93	13.00
2019-02-10 08:19:27	4.05	4.02	23.99	13.00
2019-02-10 08:22:27	4.06	4.02	24.08	13.00
2019-02-10 08:25:27	4.05	4.03	24.16	13.00
2019-02-10 08:28:27	4.06	4.04	24.32	13.00
2019-02-10 08:31:27	4.06	4.04	24.40	13.00
2019-02-10 08:34:27	4.06	4.05	24.54	13.00
2019-02-10 08:37:27	4.06	4.06	24.50	13.00
2019-02-10 08:40:27	4.07	4.07	24.63	13.00
2019-02-10 08:43:27	4.07	4.07	24.64	13.00
2019-02-10 08:46:27	4.06	4.08	24.78	13.00
2019-02-10 08:49:27	4.06	4.09	24.89	13.00
2019-02-10 08:52:27	4.06	4.10	24.87	13.00
2019-02-10 08:55:27	4.05	4.11	24.80	13.00
2019-02-10 08:58:27	4.06	4.13	24.97	13.00
2019-02-10 09:01:27	4.06	4.14	24.90	13.00
2019-02-10 09:04:27	-4.04	3.84	25.66	13.00
2019-02-10 09:07:27	-4.00	3.79	25.09	13.00
2019-02-10 09:10:27	-4.00	3.77	24.78	13.00
2019-02-10 09:13:27	-4.00	3.75	24.51	13.00
2019-02-10 09:16:27	-4.00	3.73	24.50	13.00
2019-02-10 09:19:27	-4.00	3.71	24.45	13.00
2019-02-10 09:22:27	-4.00	3.69	24.49	13.00
2019-02-10 09:25:27	-4.00	3.68	24.45	13.00
2019-02-10 09:28:27	-4.00	3.67	24.43	13.00
2019-02-10 09:31:27	-4.00	3.66	24.42	13.00
2019-02-10 09:34:27	-4.00	3.65	24.34	13.00
2019-02-10 09:37:27	-4.00	3.64	24.35	13.00
2019-02-10 09:40:27	-4.00	3.63	24.40	13.00
2019-02-10 09:43:27	-4.00	3.62	24.40	13.00
2019-02-10 09:46:27	-4.00	3.61	24.53	13.00
2019-02-10 09:49:27	-4.00	3.60	24.42	13.00
2019-02-10 09:52:27	-4.00	3.60	24.37	13.00
2019-02-10 09:55:27	-4.00	3.59	24.68	13.00
2019-02-10 09:58:27	-4.00	3.58	24.69	13.00
2019-02-10 10:01:27	-4.00	3.57	24.78	13.00
2019-02-10 10:04:27	-4.00	3.57	24.83	13.00
2019-02-10 10:07:27	-4.00	3.56	25.02	13.00
2019-02-10 10:10:27	-4.00	3.55	25.07	13.00
2019-02-10 10:13:27	-4.00	3.54	25.26	13.00
2019-02-10 10:16:27	-4.00	3.53	25.31	13.00
2019-02-10 10:19:27	-4.00	3.52	25.41	13.00
2019-02-10 10:22:27	-4.00	3.51	25.68	13.00
2019-02-10 10:25:27	-4.00	3.50	25.90	13.00
2019-02-10 10:28:27	-4.00	3.49	26.06	13.00
2019-02-10 10:31:27	-4.00	3.47	26.24	13.00
2019-02-10 10:34:27	-4.00	3.46	26.39	13.00
2019-02-10 10:37:27	-4.00	3.44	26.47	13.00
2019-02-10 10:40:27	-4.00	3.42	26.57	13.00
2019-02-10 10:43:27	-4.00	3.39	26.61	13.00
2019-02-10 10:46:27	-4.00	3.36	26.79	13.00
2019-02-10 10:49:27	-4.00	3.32	26.89	13.00
2019-02-10 10:52:27	-4.00	3.26	27.06	13.00
2019-02-10 10:55:27	-4.00	3.14	27.42	13.00
2019-02-10 10:58:27	4.07	3.70	27.80	14.00
2019-02-10 11:01:27	4.06	3.83	27.29	14.00
2019-02-10 11:04:27	4.06	3.86	26.76	14.00
2019-02-10 11:07:27	4.06	3.87	26.62	14.00
2019-02-10 11:10:27	4.06	3.88	26.15	14.00
2019-02-10 11:13:27	4.06	3.89	25.75	14.00
2019-02-10 11:16:27	4.07	3.91	25.52	14.00
2019-02-10 11:19:27	4.06	3.92	25.09	14.00
2019-02-10 11:22:27	4.06	3.93	24.75	14.00
2019-02-10 11:25:27	4.06	3.95	24.48	14.00
2019-02-10 11:28:27	4.06	3.96	24.25	14.00
2019-02-10 11:31:27	4.06	3.97	23.89	14.00
2019-02-10 11:34:27	4.06	3.97	23.73	14.00
2019-02-10 11:37:27	4.06	3.98	23.61	14.00
2019-02-10 11:40:27	4.06	3.98	23.56	14.00
2019-02-10 11:43:27	4.06	3.99	23.44	14.00
2019-02-10 11:46:27	4.10	3.99	23.40	14.00
2019-02-10 11:49:27	4.06	4.00	23.36	14.00
2019-02-10 11:52:27	4.06	4.00	23.42	14.00
2019-02-10 11:55:27	4.06	4.01	23.54	14.00
2019-02-10 11:58:27	4.06	4.01	23.54	14.00
2019-02-10 12:01:27	4.07	4.01	23.58	14.00
2019-02-10 12:04:27	4.06	4.02	23.74	14.00
2019-02-10 12:07:27	4.05	4.02	23.93	14.00
2019-02-10 12:10:27	4.06	4.03	24.09	14.00
2019-02-10 12:13:27	4.06	4.03	24.07	14.00
2019-02-10 12:16:27	4.07	4.04	24.15	14.00
2019-02-10 12:19:27	4.07	4.05	24.28	14.00
2019-02-10 12:22:27	4.06	4.05	24.47	14.00
2019-02-10 12:25:27	4.06	4.06	24.50	14.00
2019-02-10 12:28:27	4.06	4.07	24.60	14.00
2019-02-10 12:31:27	4.06	4.08	24.61	14.00
2019-02-10 12:34:27	4.06	4.09	24.65	14.00
2019-02-10 12:37:27	4.05	4.10	24.78	14.00
2019-02-10 12:40:27	4.07	4.11	24.76	14.00
2019-02-10 12:43:27	4.06	4.12	24.75	14.00
2019-02-10 12:46:27	4.06	4.14	24.88	14.00
2019-02-10 12:49:27	4.06	4.15	24.79	14.00
2019-02-10 12:52:27	-4.00	3.80	25.17	14.00
2019-02-10 12:55:27	-4.00	3.77	24.69	14.00
2019-02-10 12:58:27	-4.00	3.76	24.64	14.00
2019-02-10 13:01:27	-4.00	3.74	24.40	14.00
2019-02-10 13:04:27	-4.00	3.71	24.39	14.00
2019-02-10 13:07:27	-4.00	3.70	24.47	14.00
2019-02-10 13:10:27	-4.00	3.68	24.47	14.00
2019-02-10 13:13:27	-4.00	3.67	24.38	14.00
2019-02-10 13:16:27	-4.00	3.66	24.38	14.00
2019-02-10 13:19:27	-4.00	3.65	24.50	14.00
2019-02-10 13:22:27	-4.00	3.64	24.47	14.00
2019-02-10 13:25:27	-4.00	3.63	24.36	14.00
2019-02-10 13:28:27	-4.00	3.62	24.37	14.00
2019-02-10 13:31:27	-4.00	3.61	24.39	14.00
2019-02-10 13:34:27	-4.00	3.60	24.46	14.00
2019-02-10 13:37:27	-4.00	3.60	24.50	14.00
2019-02-10 13:40:27	-4.00	3.59	24.59	14.00
2019-02-10 13:43:27	-4.00	3.58	24.63	14.00
2019-02-10 13:46:27	-4.00	3.57	24.74	14.00
2019-02-10 13:49:27	-4.00	3.57	24.93	14.00
2019-02-10 13:52:27	-4.00	3.56	24.98	14.00
2019-02-10 13:55:27	-4.00	3.55	25.04	14.00
2019-02-10 13:58:27	-4.00	3.54	25.17	14.00
2019-02-10 14:01:27	-4.00	3.53	25.30	14.00
2019-02-10 14:04:27	-4.00	3.53	25.46	14.00
2019-02-10 14:07:27	-4.00	3.52	25.61	14.00
2019-02-10 14:10:27	-4.00	3.50	25.82	14.00
2019-02-10 14:13:27	-4.00	3.49	26.01	14.00
2019-02-10 14:16:27	-4.00	3.48	26.19	14.00
2019-02-10 14:19:27	-4.00	3.46	26.29	14.00
2019-02-10 14:22:27	-4.00	3.44	26.45	14.00
2019-02-10 14:25:27	-4.00	3.42	26.52	14.00
2019-02-10 14:28:27	-4.00	3.40	26.61	14.00
2019-02-10 14:31:27	-4.00	3.37	26.67	14.00
2019-02-10 14:34:27	-4.00	3.33	26.85	14.00
2019-02-10 14:37:27	-4.00	3.27	27.14	14.00
2019-02-10 14:40:27	-4.00	3.16	27.26	14.00
2019-02-10 14:43:27	4.07	3.67	27.70	15.00
2019-02-10 14:46:27	4.07	3.82	27.23	15.00
2019-02-10 14:49:27	4.11	3.86	26.86	15.00
2019-02-10 14:52:27	4.06	3.87	26.50	15.00
2019-02-10 14:55:27	4.06	3.88	26.09	15.00
2019-02-10 14:58:27	4.06	3.89	25.76	15.00
2019-02-10 15:01:27	4.05	3.90	25.40	15.00
2019-02-10 15:04:27	4.06	3.92	25.10	15.00
2019-02-10 15:07:27	4.06	3.93	24.71	15.00
2019-02-10 15:10:27	4.06	3.94	24.40	15.00
2019-02-10 15:13:27	4.06	3.96	24.04	15.00
2019-02-10 15:16:27	4.06	3.97	23.94	15.00
2019-02-10 15:19:27	4.06	3.97	23.70	15.00
2019-02-10 15:22:27	4.06	3.98	23.57	15.00
2019-02-10 15:25:27	4.07	3.98	23.50	15.00
2019-02-10 15:28:27	4.06	3.99	23.47	15.00
2019-02-10 15:31:27	4.05	3.99	23.22	15.00
2019-02-10 15:34:27	4.07	4.00	23.34	15.00
2019-02-10 15:37:27	4.06	4.00	23.30	15.00
2019-02-10 15:40:27	4.06	4.00	23.33	15.00
2019-02-10 15:43:27	4.08	4.01	23.51	15.00
2019-02-10 15:46:27	4.06	4.01	23.56	15.00
2019-02-10 15:49:27	4.06	4.02	23.75	15.00
2019-02-10 15:52:27	4.06	4.02	23.83	15.00
2019-02-10 15:55:27	4.06	4.03	23.96	15.00
2019-02-10 15:58:27	4.06	4.03	24.06	15.00
2019-02-10 16:01:27	4.07	4.04	24.09	15.00
2019-02-10 16:04:27	4.07	4.05	24.28	15.00
2019-02-10 16:07:27	4.06	4.05	24.29	15.00
2019-02-10 16:10:27	4.10	4.06	24.39	15.00
2019-02-10 16:13:27	4.06	4.07	24.47	15.00
2019-02-10 16:16:27	4.06	4.08	24.55	15.00
2019-02-10 16:19:27	4.06	4.09	24.54	15.00
2019-02-10 16:22:27	4.06	4.10	24.68	15.00
2019-02-10 16:25:27	4.06	4.11	24.65	15.00
2019-02-10 16:28:27	4.06	4.12	24.71	15.00
2019-02-10 16:31:27	4.05	4.13	24.74	15.00
2019-02-10 16:34:27	4.06	4.15	24.85	15.00
2019-02-10 16:37:27	-4.00	3.80	25.17	15.00
2019-02-10 16:40:27	-4.00	3.78	24.59	15.00
2019-02-10 16:43:27	-4.00	3.76	24.46	15.00
2019-02-10 16:46:27	-4.00	3.74	24.40	15.00
2019-02-10 16:49:27	-4.00	3.72	24.39	15.00
2019-02-10 16:52:27	-4.00	3.70	24.42	15.00
2019-02-10 16:55:27	-4.00	3.68	24.31	15.00
2019-02-10 16:58:27	-4.00	3.67	24.25	15.00
2019-02-10 17:01:27	-4.00	3.66	24.25	15.00
2019-02-10 17:04:27	-4.00	3.65	24.16	15.00
2019-02-10 17:07:27	-4.00	3.64	24.26	15.00
2019-02-10 17:10:27	-4.00	3.63	24.09	15.00
2019-02-10 17:13:27	-4.00	3.62	24.10	15.00
2019-02-10 17:16:27	-4.00	3.61	24.17	15.00
2019-02-10 17:19:27	-4.00	3.61	24.31	15.00
2019-02-10 17:22:27	-4.00	3.60	24.37	15.00
2019-02-10 17:25:27	-4.00	3.59	24.37	15.00
2019-02-10 17:28:27	-4.00	3.58	24.40	15.00
2019-02-10 17:31:27	-4.00	3.57	24.53	15.00
2019-02-10 17:34:27	-4.00	3.57	24.61	15.00
2019-02-10 17:37:27	-4.00	3.56	24.70	15.00
2019-02-10 17:40:27	-4.00	3.55	24.81	15.00
2019-02-10 17:43:27	-4.00	3.54	24.87	15.00
2019-02-10 17:46:27	-4.00	3.54	25.17	15.00
2019-02-10 17:49:27	-4.00	3.53	25.25	15.00
2019-02-10 17:52:27	-4.00	3.52	25.45	15.00
2019-02-10 17:55:27	-4.00	3.50	25.66	15.00
2019-02-10 17:58:27	-4.00	3.49	25.72	15.00
2019-02-10 18:01:27	-4.00	3.48	25.97	15.00
2019-02-10 18:04:27	-4.00	3.46	26.15	15.00
2019-02-10 18:07:27	-4.00	3.44	26.32	15.00
2019-02-10 18:10:27	-4.00	3.42	26.46	15.00
2019-02-10 18:13:27	-4.00	3.40	26.43	15.00
2019-02-10 18:16:27	-4.00	3.37	26.50	15.00
2019-02-10 18:19:27	-4.00	3.33	26.69	15.00
2019-02-10 18:22:27	-4.00	3.28	26.87	15.00
2019-02-10 18:25:27	-4.00	3.18	27.13	15.00
2019-02-10 18:28:27	4.06	3.62	27.52	16.00
2019-02-10 18:31:27	4.07	3.81	27.20	16.00
2019-02-10 18:34:27	4.06	3.86	26.64	16.00
2019-02-10 18:37:27	4.06	3.87	26.36	16.00
2019-02-10 18:40:27	4.06	3.88	26.11	16.00
2019-02-10 18:43:27	4.06	3.89	25.57	16.00
2019-02-10 18:46:27	4.05	3.90	25.38	16.00
2019-02-10 18:49:27	4.07	3.92	24.95	16.00
2019-02-10 18:52:27	4.06	3.93	24.61	16.00
2019-02-10 18:55:27	4.09	3.95	24.43	16.00
2019-02-10 18:58:27	4.05	3.96	23.98	16.00
2019-02-10 19:01:27	4.06	3.96	23.80	16.00
2019-02-10 19:04:27	4.06	3.97	23.56	16.00
2019-02-10 19:07:27	4.06	3.98	23.44	16.00
2019-02-10 19:10:27	4.05	3.98	23.27	16.00
2019-02-10 19:13:27	4.06	3.99	23.21	16.00
2019-02-10 19:16:27	4.06	3.99	23.18	16.00
2019-02-10 19:19:27	4.06	4.00	23.13	16.00
2019-02-10 19:22:27	4.07	4.00	23.27	16.00
2019-02-10 19:25:27	4.07	4.00	23.31	16.00
2019-02-10 19:28:27	4.06	4.01	23.39	16.00
2019-02-10 19:31:27	4.06	4.01	23.41	16.00
2019-02-10 19:34:27	4.08	4.02	23.40	16.00
2019-02-10 19:37:27	4.05	4.02	23.66	16.00
2019-02-10 19:40:27	4.05	4.03	23.78	16.00
2019-02-10 19:43:27	4.06	4.03	23.84	16.00
2019-02-10 19:46:27	4.06	4.04	23.99	16.00
2019-02-10 19:49:27	4.06	4.04	24.01	16.00
2019-02-10 19:52:27	4.08	4.05	24.21	16.00
2019-02-10 19:55:27	4.05	4.06	24.30	16.00
2019-02-10 19:58:27	4.05	4.07	24.30	16.00
2019-02-10 20:01:27	4.06	4.08	24.34	16.00
2019-02-10 20:04:27	4.06	4.09	24.54	16.00
2019-02-10 20:07:27	4.06	4.10	24.48	16.00
2019-02-10 20:10:27	4.06	4.11	24.58	16.00
2019-02-10 20:13:27	4.06	4.12	24.68	16.00
2019-02-10 20:16:27	4.06	4.13	24.71	16.00
2019-02-10 20:19:27	4.07	4.15	24.70	16.00
2019-02-10 20:22:27	-4.00	3.80	25.19	16.00
2019-02-10 20:25:27	-4.00	3.78	24.61	16.00
2019-02-10 20:28:27	-4.00	3.76	24.48	16.00
2019-02-10 20:31:27	-4.00	3.74	24.41	16.00
2019-02-10 20:34:27	-4.00	3.72	24.31	16.00
2019-02-10 20:37:27	-4.00	3.70	24.31	16.00
2019-02-10 20:40:27	-4.00	3.68	24.33	16.00
2019-02-10 20:43:27	-4.00	3.67	24.30	16.00
2019-02-10 20:46:27	-4.00	3.66	24.28	16.00
2019-02-10 20:49:27	-4.00	3.65	24.23	16.00
2019-02-10 20:52:27	-4.00	3.64	24.19	16.00
2019-02-10 20:55:27	-4.00	3.63	24.22	16.00
2019-02-10 20:58:27	-4.00	3.62	24.22	16.00
2019-02-10 21:01:27	-4.00	3.61	24.25	16.00
2019-02-10 21:04:27	-4.00	3.61	24.36	16.00
2019-02-10 21:07:27	-4.00	3.60	24.33	16.00
2019-02-10 21:10:27	-4.00	3.59	24.40	16.00
2019-02-10 21:13:27	-4.00	3.58	24.59	16.00
2019-02-10 21:16:27	-4.00	3.58	24.57	16.00
2019-02-10 21:19:27	-4.00	3.57	24.64	16.00
2019-02-10 21:22:27	-4.00	3.56	24.74	16.00
2019-02-10 21:25:27	-4.00	3.55	24.91	16.00
2019-02-10 21:28:27	-4.00	3.54	25.08	16.00
2019-02-10 21:31:27	-4.00	3.54	25.12	16.00
2019-02-10 21:34:27	-4.00	3.53	25.25	16.00
2019-02-10 21:37:27	-4.00	3.52	25.46	16.00
2019-02-10 21:40:27	-4.00	3.51	25.68	16.00
2019-02-10 21:43:27	-4.00	3.49	26.01	16.00
2019-02-10 21:46:27	-4.00	3.48	26.01	16.00
2019-02-10 21:49:27	-4.00	3.46	26.30	16.00
2019-02-10 21:52:27	-4.00	3.45	26.36	16.00
2019-02-10 21:55:27	-4.00	3.43	26.42	16.00
2019-02-10 21:58:27	-4.00	3.40	26.49	16.00
2019-02-10 22:01:27	-4.00	3.37	26.67	16.00
2019-02-10 22:04:27	-4.00	3.34	26.67	16.00
2019-02-10 22:07:27	-4.00	3.28	26.88	16.00
2019-02-10 22:10:27	-4.00	3.19	27.30	16.00
2019-02-10 22:13:27	4.07	3.59	27.65	17.00
2019-02-10 22:16:27	4.06	3.80	27.29	17.00
2019-02-10 22:19:27	4.06	3.86	26.91	17.00
2019-02-10 22:22:27	4.08	3.87	26.48	17.00
2019-02-10 22:25:27	4.06	3.88	26.20	17.00
2019-02-10 22:28:27	4.05	3.89	25.76	17.00
2019-02-10 22:31:27	4.06	3.90	25.43	17.00
2019-02-10 22:34:27	4.07	3.91	25.08	17.00
2019-02-10 22:37:27	4.07	3.93	24.72	17.00
2019-02-10 22:40:27	4.07	3.94	24.48	17.00
2019-02-10 22:43:27	4.06	3.95	24.13	17.00
2019-02-10 22:46:27	4.05	3.96	23.92	17.00
2019-02-10 22:49:27	4.07	3.97	23.70	17.00
2019-02-10 22:52:27	4.07	3.98	23.56	17.00
2019-02-10 22:55:27	4.05	3.98	23.41	17.00
2019-02-10 22:58:27	4.05	3.99	23.27	17.00
2019-02-10 23:01:27	4.06	3.99	23.26	17.00
2019-02-10 23:04:27	4.06	4.00	23.17	17.00
2019-02-10 23:07:27	4.06	4.00	23.16	17.00
2019-02-10 23:10:27	4.06	4.00	23.33	17.00
2019-02-10 23:13:27	4.06	4.01	23.36	17.00
2019-02-10 23:16:27	4.06	4.01	23.49	17.00
2019-02-10 23:19:27	4.06	4.02	23.63	17.00
2019-02-10 23:22:27	4.07	4.02	23.73	17.00
2019-02-10 23:25:27	4.06	4.03	23.79	17.00
2019-02-10 23:28:27	4.06	4.03	23.94	17.00
2019-02-10 23:31:27	4.11	4.04	23.97	17.00
2019-02-10 23:34:27	4.06	4.04	24.16	17.00
2019-02-10 23:37:27	4.07	4.05	24.20	17.00
2019-02-10 23:40:27	4.06	4.06	24.33	17.00
2019-02-10 23:43:27	4.06	4.07	24.33	17.00
2019-02-10 23:46:27	4.06	4.08	24.41	17.00
2019-02-10 23:49:27	4.07	4.09	24.40	17.00
2019-02-10 23:52:27	4.06	4.10	24.53	17.00
2019-02-10 23:55:27	4.06	4.11	24.63	17.00
2019-02-10 23:58:27	4.05	4.12	24.58	17.00
2019-02-11 00:01:27	4.06	4.13	24.62	17.00
2019-02-11 00:04:27	4.06	4.15	24.64	17.00
2019-02-11 00:07:27	-4.00	3.81	25.24	17.00
2019-02-11 00:10:27	-4.00	3.78	24.61	17.00
2019-02-11 00:13:27	-4.00	3.76	24.33	17.00
2019-02-11 00:16:27	-4.00	3.74	24.18	17.00
2019-02-11 00:19:27	-4.00	3.72	24.31	17.00
2019-02-11 00:22:27	-4.00	3.70	24.21	17.00
2019-02-11 00:25:27	-4.00	3.68	24.21	17.00
2019-02-11 00:28:27	-4.00	3.67	24.11	17.00
2019-02-11 00:31:27	-4.00	3.66	24.14	17.00
2019-02-11 00:34:27	-4.00	3.65	24.16	17.00
2019-02-11 00:37:27	-4.00	3.64	24.05	17.00
2019-02-11 00:40:27	-4.00	3.63	24.01	17.00
2019-02-11 00:43:26	-4.00	3.62	24.09	17.00
2019-02-11 00:46:26	-4.00	3.61	24.11	17.00
2019-02-11 00:49:26	-4.00	3.61	24.15	17.00
2019-02-11 00:52:26	-4.00	3.60	24.13	17.00
2019-02-11 00:55:26	-4.00	3.59	24.25	17.00
2019-02-11 00:58:27	-4.00	3.58	24.26	17.00
2019-02-11 01:01:26	-4.00	3.58	24.46	17.00
2019-02-11 01:04:26	-4.00	3.57	24.46	17.00
2019-02-11 01:07:26	-4.00	3.56	24.64	17.00
2019-02-11 01:10:26	-4.00	3.55	24.73	17.00
2019-02-11 01:13:26	-4.00	3.54	24.86	17.00
2019-02-11 01:16:26	-4.00	3.54	25.03	17.00
2019-02-11 01:19:26	-4.00	3.53	25.12	17.00
2019-02-11 01:22:26	-4.00	3.52	25.27	17.00
2019-02-11 01:25:26	-4.00	3.51	25.53	17.00
2019-02-11 01:28:26	-4.00	3.49	25.73	17.00
2019-02-11 01:31:26	-4.00	3.48	25.92	17.00
2019-02-11 01:34:26	-4.00	3.46	26.14	17.00
2019-02-11 01:37:26	-4.00	3.45	26.21	17.00
2019-02-11 01:40:26	-4.00	3.43	26.26	17.00
2019-02-11 01:43:26	-4.00	3.40	26.36	17.00
2019-02-11 01:46:26	-4.00	3.37	26.52	17.00
2019-02-11 01:49:26	-4.00	3.34	26.54	17.00
2019-02-11 01:52:26	-4.00	3.29	26.83	17.00
2019-02-11 01:55:26	-4.00	3.19	27.07	17.00
2019-02-11 01:58:26	-3.99	3.00	27.48	17.00
2019-02-11 02:01:26	4.07	3.80	27.19	18.00
2019-02-11 02:04:26	4.06	3.86	26.76	18.00
2019-02-11 02:07:26	4.07	3.87	26.41	18.00
2019-02-11 02:10:26	4.06	3.88	26.10	18.00
2019-02-11 02:13:26	4.05	3.89	25.72	18.00
2019-02-11 02:16:26	4.06	3.90	25.35	18.00
2019-02-11 02:19:26	4.05	3.91	24.94	18.00
2019-02-11 02:22:26	4.06	3.93	24.71	18.00
2019-02-11 02:25:26	4.05	3.94	24.36	18.00
2019-02-11 02:28:26	4.06	3.95	24.15	18.00
2019-02-11 02:31:26	4.06	3.96	23.94	18.00
2019-02-11 02:34:26	4.06	3.97	23.68	18.00
2019-02-11 02:37:26	4.06	3.98	23.53	18.00
2019-02-11 02:40:26	4.06	3.98	23.45	18.00
2019-02-11 02:43:26	4.06	3.99	23.33	18.00
2019-02-11 02:46:26	4.08	3.99	23.33	18.00
2019-02-11 02:49:26	4.06	4.00	23.27	18.00
2019-02-11 02:52:26	4.06	4.00	23.36	18.00
2019-02-11 02:55:26	4.05	4.00	23.41	18.00
2019-02-11 02:58:26	4.06	4.01	23.49	18.00
2019-02-11 03:01:26	4.05	4.01	23.72	18.00
2019-02-11 03:04:26	4.06	4.02	23.71	18.00
2019-02-11 03:07:26	4.06	4.02	23.74	18.00
2019-02-11 03:10:26	4.06	4.03	23.97	18.00
2019-02-11 03:13:26	4.06	4.03	24.11	18.00
2019-02-11 03:16:26	4.05	4.04	24.24	18.00
2019-02-11 03:19:26	4.07	4.04	24.39	18.00
2019-02-11 03:22:26	4.06	4.05	24.28	18.00
2019-02-11 03:25:26	4.06	4.06	24.38	18.00
2019-02-11 03:28:26	4.06	4.07	24.63	18.00
2019-02-11 03:31:26	4.05	4.08	24.62	18.00
2019-02-11 03:34:26	4.06	4.09	24.71	18.00
2019-02-11 03:37:26	4.06	4.10	24.82	18.00
2019-02-11 03:40:26	4.07	4.11	24.85	18.00
2019-02-11 03:43:26	4.06	4.12	24.85	18.00
2019-02-11 03:46:26	4.07	4.13	24.90	18.00
2019-02-11 03:49:26	4.07	4.14	25.00	18.00
2019-02-11 03:52:26	-4.00	3.81	25.44	18.00
2019-02-11 03:55:26	-4.00	3.78	24.83	18.00
2019-02-11 03:58:26	-4.00	3.76	24.59	18.00
2019-02-11 04:01:26	-4.00	3.74	24.55	18.00
2019-02-11 04:04:26	-4.00	3.72	24.66	18.00
2019-02-11 04:07:26	-4.00	3.70	24.53	18.00
2019-02-11 04:10:26	-4.00	3.69	24.50	18.00
2019-02-11 04:13:26	-4.00	3.67	24.51	18.00
2019-02-11 04:16:26	-4.00	3.66	24.50	18.00
2019-02-11 04:19:26	-4.00	3.65	24.56	18.00
2019-02-11 04:22:26	-4.00	3.64	24.53	18.00
2019-02-11 04:25:26	-4.00	3.63	24.48	18.00
2019-02-11 04:28:26	-4.00	3.62	24.51	18.00
2019-02-11 04:31:26	-4.00	3.62	24.50	18.00
2019-02-11 04:34:26	-4.00	3.61	24.59	18.00
2019-02-11 04:37:26	-4.00	3.60	24.62	18.00
2019-02-11 04:40:26	-4.00	3.59	24.63	18.00
2019-02-11 04:43:26	-4.00	3.59	24.78	18.00
2019-02-11 04:46:26	-4.00	3.58	24.79	18.00
2019-02-11 04:49:26	-4.00	3.57	24.97	18.00
2019-02-11 04:52:26	-4.00	3.56	25.18	18.00
2019-02-11 04:55:26	-4.00	3.56	25.21	18.00
2019-02-11 04:58:26	-4.00	3.55	25.30	18.00
2019-02-11 05:01:26	-4.00	3.54	25.44	18.00
2019-02-11 05:04:26	-4.00	3.53	25.65	18.00
2019-02-11 05:07:26	-4.00	3.52	25.81	18.00
2019-02-11 05:10:26	-4.00	3.51	25.95	18.00
2019-02-11 05:13:26	-4.00	3.50	26.20	18.00
2019-02-11 05:16:26	-4.00	3.48	26.33	18.00
2019-02-11 05:19:26	-4.00	3.47	26.48	18.00
2019-02-11 05:22:26	-4.00	3.45	26.59	18.00
2019-02-11 05:25:26	-4.00	3.43	26.68	18.00
2019-02-11 05:28:26	-4.00	3.41	26.93	18.00
2019-02-11 05:31:26	-4.00	3.38	26.89	18.00
2019-02-11 05:34:26	-4.00	3.35	27.05	18.00
2019-02-11 05:37:26	-4.00	3.30	27.18	18.00
2019-02-11 05:40:26	-4.00	3.21	27.50	18.00
2019-02-11 05:43:26	-3.99	3.04	28.05	18.00
2019-02-11 05:46:26	4.07	3.78	27.89	19.00
2019-02-11 05:49:26	4.07	3.86	27.41	19.00
2019-02-11 05:52:26	4.07	3.87	26.80	19.00
2019-02-11 05:55:26	4.05	3.88	26.50	19.00
2019-02-11 05:58:26	4.06	3.89	26.30	19.00
2019-02-11 06:01:26	4.06	3.90	25.78	19.00
2019-02-11 06:04:26	4.05	3.91	25.45	19.00
2019-02-11 06:07:26	4.06	3.92	25.09	19.00
2019-02-11 06:10:26	4.06	3.94	24.84	19.00
2019-02-11 06:13:26	4.06	3.95	24.50	19.00
2019-02-11 06:16:26	4.05	3.96	24.18	19.00
2019-02-11 06:19:26	4.07	3.97	24.12	19.00
2019-02-11 06:22:26	4.06	3.98	23.95	19.00
2019-02-11 06:25:26	4.07	3.98	23.71	19.00
2019-02-11 06:28:26	4.07	3.99	23.76	19.00
2019-02-11 06:31:26	4.06	3.99	23.63	19.00
2019-02-11 06:34:26	4.06	3.99	23.45	19.00
2019-02-11 06:37:26	4.06	4.00	23.54	19.00
2019-02-11 06:40:26	4.06	4.00	23.56	19.00
2019-02-11 06:43:26	4.07	4.01	23.72	19.00
2019-02-11 06:46:26	4.06	4.01	23.75	19.00
2019-02-11 06:49:26	4.06	4.02	23.93	19.00
2019-02-11 06:52:26	4.07	4.02	23.97	19.00
2019-02-11 06:55:26	4.06	4.02	24.04	19.00
2019-02-11 06:58:26	4.06	4.03	24.13	19.00
2019-02-11 07:01:26	4.06	4.04	24.17	19.00
2019-02-11 07:04:26	4.06	4.04	24.37	19.00
2019-02-11 07:07:26	4.06	4.05	24.39	19.00
2019-02-11 07:10:26	4.06	4.06	24.62	19.00
2019-02-11 07:13:26	4.07	4.07	24.60	19.00
2019-02-11 07:16:26	4.06	4.08	24.71	19.00
2019-02-11 07:19:26	4.06	4.09	24.87	19.00
2019-02-11 07:22:26	4.06	4.10	24.87	19.00
2019-02-11 07:25:26	4.05	4.11	24.91	19.00
2019-02-11 07:28:26	4.07	4.12	24.88	19.00
2019-02-11 07:31:26	4.05	4.13	25.03	19.00
2019-02-11 07:34:26	4.07	4.14	25.03	19.00
2019-02-11 07:37:26	-4.00	3.82	25.61	19.00
2019-02-11 07:40:26	-4.00	3.79	25.01	19.00
2019-02-11 07:43:26	-4.00	3.77	24.64	19.00
2019-02-11 07:46:26	-4.00	3.75	24.61	19.00
2019-02-11 07:49:26	-4.00	3.73	24.63	19.00
2019-02-11 07:52:26	-4.00	3.71	24.67	19.00
2019-02-11 07:55:26	-4.00	3.69	24.69	19.00
2019-02-11 07:58:26	-4.00	3.68	24.62	19.00
2019-02-11 08:01:26	-4.00	3.67	24.62	19.00
2019-02-11 08:04:26	-4.00	3.65	24.63	19.00
2019-02-11 08:07:26	-4.00	3.64	24.53	19.00
2019-02-11 08:10:26	-4.00	3.63	24.59	19.00
2019-02-11 08:13:26	-4.00	3.63	24.67	19.00
2019-02-11 08:16:26	-4.00	3.62	24.62	19.00
2019-02-11 08:19:26	-4.00	3.61	24.64	19.00
2019-02-11 08:22:26	-4.00	3.60	24.63	19.00
2019-02-11 08:25:26	-4.00	3.59	24.89	19.00
2019-02-11 08:28:26	-4.00	3.59	24.90	19.00
2019-02-11 08:31:26	-4.00	3.58	25.06	19.00
2019-02-11 08:34:26	-4.00	3.57	25.06	19.00
2019-02-11 08:37:26	-4.00	3.56	25.10	19.00
2019-02-11 08:40:26	-4.00	3.56	25.32	19.00
2019-02-11 08:43:26	-4.00	3.55	25.34	19.00
2019-02-11 08:46:26	-4.00	3.54	25.55	19.00
2019-02-11 08:49:26	-4.00	3.53	25.71	19.00
2019-02-11 08:52:26	-4.00	3.52	25.75	19.00
2019-02-11 08:55:26	-4.00	3.51	26.01	19.00
2019-02-11 08:58:26	-4.00	3.50	26.13	19.00
2019-02-11 09:01:26	-4.00	3.49	26.18	19.00
2019-02-11 09:04:26	-4.00	3.47	26.43	19.00
2019-02-11 09:07:26	-4.00	3.45	26.49	19.00
2019-02-11 09:10:26	-4.00	3.44	26.57	19.00
2019-02-11 09:13:26	-4.00	3.41	26.69	19.00
2019-02-11 09:16:26	-4.00	3.39	26.81	19.00
2019-02-11 09:19:26	-4.00	3.35	26.85	19.00
2019-02-11 09:22:26	-4.00	3.31	26.97	19.00
2019-02-11 09:25:26	-4.00	3.23	27.32	19.00
2019-02-11 09:28:26	-3.99	3.07	27.62	19.00
2019-02-11 09:31:26	4.07	3.76	27.70	20.00
2019-02-11 09:34:26	4.07	3.85	27.24	20.00
2019-02-11 09:37:26	4.09	3.87	26.86	20.00
2019-02-11 09:40:26	4.06	3.88	26.42	20.00
2019-02-11 09:43:26	4.06	3.89	26.03	20.00
2019-02-11 09:46:26	4.06	3.90	25.70	20.00
2019-02-11 09:49:26	4.06	3.91	25.35	20.00
2019-02-11 09:52:26	4.08	3.92	24.97	20.00
2019-02-11 10:00:56	4.05	3.96	24.28	20.00
2019-02-11 10:06:19	4.06	3.97	23.74	20.00
2019-02-11 10:09:19	4.06	3.98	23.58	20.00
2019-02-11 10:12:19	4.06	3.98	23.55	20.00
2019-02-11 10:15:19	4.06	3.99	23.33	20.00
2019-02-11 10:18:19	4.06	3.99	23.38	20.00
2019-02-11 10:21:19	4.06	4.00	23.28	20.00
2019-02-11 10:24:19	4.06	4.00	23.33	20.00
2019-02-11 10:27:19	4.06	4.00	23.41	20.00
2019-02-11 10:30:19	4.06	4.01	23.36	20.00
2019-02-11 10:33:19	4.06	4.01	23.48	20.00
2019-02-11 10:36:19	4.06	4.02	23.66	20.00
2019-02-11 10:39:19	4.07	4.02	23.73	20.00
2019-02-11 10:42:19	4.06	4.03	23.87	20.00
2019-02-11 10:45:19	4.06	4.03	23.94	20.00
2019-02-11 10:48:19	4.06	4.04	23.90	20.00
2019-02-11 10:51:19	4.06	4.05	24.05	20.00
2019-02-11 10:54:19	4.06	4.06	24.11	20.00
2019-02-11 10:57:19	4.06	4.06	24.31	20.00
2019-02-11 11:00:19	4.06	4.07	24.28	20.00
2019-02-11 11:03:19	4.06	4.08	24.26	20.00
2019-02-11 11:06:19	4.04	4.09	24.51	20.00
2019-02-11 11:09:19	4.05	4.10	24.53	20.00
2019-02-11 11:12:19	4.06	4.11	24.57	20.00
2019-02-11 11:15:19	4.05	4.12	24.57	20.00
2019-02-11 11:18:19	4.06	4.14	24.71	20.00
2019-02-11 11:21:19	-4.39	3.81	24.66	20.00
2019-02-11 11:24:19	-4.00	3.80	25.10	20.00
2019-02-11 11:27:19	-4.00	3.77	24.65	20.00
2019-02-11 11:30:19	-4.00	3.75	24.60	20.00
2019-02-11 11:33:19	-4.00	3.73	24.53	20.00
2019-02-11 11:36:19	-4.00	3.71	24.72	20.00
2019-02-11 11:39:19	-4.00	3.70	24.73	20.00
2019-02-11 11:42:19	-4.00	3.68	24.83	20.00
2019-02-11 11:45:19	-4.00	3.67	24.87	20.00
2019-02-11 11:48:19	-4.00	3.66	24.93	20.00
2019-02-11 11:51:19	-4.00	3.65	24.80	20.00
2019-02-11 11:54:19	-4.00	3.64	24.81	20.00
2019-02-11 11:57:19	-4.00	3.63	24.91	20.00
2019-02-11 12:00:19	-4.00	3.62	24.90	20.00
2019-02-11 12:03:19	-4.00	3.61	24.94	20.00
2019-02-11 12:06:19	-4.00	3.61	24.96	20.00
2019-02-11 12:09:19	-4.00	3.60	25.09	20.00
2019-02-11 12:12:19	-4.00	3.59	25.09	20.00
2019-02-11 12:15:19	-4.00	3.58	25.20	20.00
2019-02-11 12:18:19	-4.00	3.58	25.31	20.00
2019-02-11 12:21:19	-4.00	3.57	25.34	20.00
2019-02-11 12:24:19	-4.00	3.56	25.41	20.00
2019-02-11 12:27:19	-4.00	3.55	25.50	20.00
2019-02-11 12:30:19	-4.00	3.55	25.78	20.00
2019-02-11 12:33:19	-4.00	3.54	25.78	20.00
2019-02-11 12:36:19	-4.00	3.53	25.90	20.00
2019-02-11 12:39:19	-4.00	3.52	26.18	20.00
2019-02-11 12:42:19	-4.00	3.50	26.23	20.00
2019-02-11 12:45:19	-4.00	3.49	26.42	20.00
2019-02-11 12:48:19	-4.00	3.48	26.59	20.00
2019-02-11 12:51:19	-4.00	3.46	26.69	20.00
2019-02-11 12:54:19	-4.00	3.44	26.86	20.00
2019-02-11 12:57:19	-4.00	3.42	26.86	20.00
2019-02-11 13:00:19	-4.00	3.40	26.95	20.00
2019-02-11 13:03:19	-4.00	3.36	27.07	20.00
2019-02-11 13:06:19	-4.00	3.32	27.14	20.00
2019-02-11 13:09:19	-4.00	3.26	27.34	20.00
2019-02-11 13:12:19	-4.00	3.14	27.71	20.00
2019-02-11 13:15:19	4.07	3.70	27.94	21.00
2019-02-11 13:18:19	4.07	3.83	27.51	21.00
2019-02-11 13:21:19	4.07	3.86	27.14	21.00
2019-02-11 13:24:19	4.07	3.87	26.78	21.00
2019-02-11 13:27:19	4.03	3.88	26.48	21.00
2019-02-11 13:30:19	4.06	3.89	26.07	21.00
2019-02-11 13:33:19	4.06	3.90	25.63	21.00
2019-02-11 13:36:19	4.08	3.92	25.27	21.00
2019-02-11 13:39:19	4.06	3.93	25.06	21.00
2019-02-11 13:42:19	4.06	3.94	24.84	21.00
2019-02-11 13:45:19	4.06	3.96	24.51	21.00
2019-02-11 13:48:19	4.05	3.96	24.31	21.00
2019-02-11 13:51:19	4.06	3.97	24.03	21.00
2019-02-11 13:54:19	4.06	3.98	23.89	21.00
2019-02-11 13:57:19	4.06	3.98	23.93	21.00
[truncated: 127,639 more rows]
