# Supplementary material for: Data from long time testing of 18650 lithium polymer batteries
Source: Data Brief. 2020 Jan 15;29:105137. doi: 10.1016/j.dib.2020.105137 (PMC6992949; doi:10.1016/j.dib.2020.105137)
Supplement: Multimedia component 1 [file mmc1.zip › bat #2.txt]

2019-02-20 14:15:36	-0.01	3.66	20.97	1.00
2019-02-20 14:18:35	4.07	3.80	20.99	2.00
2019-02-20 14:21:35	4.06	3.81	21.21	2.00
2019-02-20 14:34:22	4.06	3.94	18.42	2.00
2019-02-20 14:37:22	3.96	3.95	18.85	2.00
2019-02-20 14:40:22	3.97	3.96	19.20	2.00
2019-02-20 14:43:22	3.97	3.98	19.55	2.00
2019-02-20 14:46:23	3.97	3.99	19.77	2.00
2019-02-20 14:49:22	3.97	4.01	19.96	2.00
2019-02-20 14:52:22	3.97	4.02	20.19	2.00
2019-02-20 14:55:22	3.97	4.03	20.50	2.00
2019-02-20 14:58:22	3.97	4.04	20.53	2.00
2019-02-20 15:01:23	3.98	4.06	20.83	2.00
2019-02-20 15:04:22	3.98	4.08	21.08	2.00
2019-02-20 15:07:22	3.98	4.09	21.18	2.00
2019-02-20 15:10:22	3.98	4.11	21.35	2.00
2019-02-20 15:13:22	3.98	4.13	21.47	2.00
2019-02-20 15:16:22	3.96	4.15	21.65	2.00
2019-02-20 15:19:22	-4.00	3.86	21.04	2.00
2019-02-20 15:22:22	-4.00	3.84	20.71	2.00
2019-02-20 15:25:22	-4.00	3.82	20.53	2.00
2019-02-20 15:28:22	-4.00	3.80	20.46	2.00
2019-02-20 15:31:22	-4.00	3.78	20.40	2.00
2019-02-20 15:34:22	-4.00	3.77	20.36	2.00
2019-02-20 15:37:22	-4.00	3.75	20.33	2.00
2019-02-20 15:40:22	-4.00	3.74	20.34	2.00
2019-02-20 15:43:22	-4.00	3.73	20.37	2.00
2019-02-20 15:46:22	-4.00	3.71	20.34	2.00
2019-02-20 15:49:22	-4.00	3.70	20.45	2.00
2019-02-20 15:52:22	-4.00	3.68	20.41	2.00
2019-02-20 15:55:22	-4.00	3.66	20.45	2.00
2019-02-20 15:58:22	-4.00	3.65	20.43	2.00
2019-02-20 16:01:22	-4.00	3.63	20.45	2.00
2019-02-20 16:04:22	-4.00	3.61	20.45	2.00
2019-02-20 16:07:22	-4.00	3.59	20.44	2.00
2019-02-20 16:10:22	-4.00	3.57	20.31	2.00
2019-02-20 16:13:22	-4.00	3.55	20.31	2.00
2019-02-20 16:16:22	-4.00	3.54	20.13	2.00
2019-02-20 16:19:22	-4.00	3.52	20.05	2.00
2019-02-20 16:22:22	-4.00	3.51	19.98	2.00
2019-02-20 16:25:22	-4.00	3.50	19.97	2.00
2019-02-20 16:28:22	-4.00	3.49	19.88	2.00
2019-02-20 16:31:22	-4.00	3.47	19.86	2.00
2019-02-20 16:34:22	-4.00	3.46	19.86	2.00
2019-02-20 16:37:22	-4.00	3.45	19.86	2.00
2019-02-20 16:40:22	-4.00	3.44	19.92	2.00
2019-02-20 16:43:22	-4.00	3.43	19.91	2.00
2019-02-20 16:46:22	-4.00	3.42	19.95	2.00
2019-02-20 16:49:22	-4.00	3.41	19.95	2.00
2019-02-20 16:52:22	-4.00	3.40	19.93	2.00
2019-02-20 16:55:22	-4.00	3.38	20.01	2.00
2019-02-20 16:58:22	-4.00	3.37	20.06	2.00
2019-02-20 17:01:22	-4.00	3.36	20.14	2.00
2019-02-20 17:04:22	-4.00	3.35	20.27	2.00
2019-02-20 17:07:22	-4.00	3.33	20.33	2.00
2019-02-20 17:10:22	-4.00	3.31	20.50	2.00
2019-02-20 17:13:22	-4.00	3.30	20.60	2.00
2019-02-20 17:16:22	-4.00	3.28	20.70	2.00
2019-02-20 17:19:22	-4.00	3.25	20.87	2.00
2019-02-20 17:22:22	-4.00	3.23	21.00	2.00
2019-02-20 17:25:22	-4.00	3.21	21.17	2.00
2019-02-20 17:28:22	-4.00	3.17	21.22	2.00
2019-02-20 17:31:22	-4.00	3.13	21.26	2.00
2019-02-20 17:34:22	-4.00	3.07	21.45	2.00
2019-02-20 17:37:22	3.98	3.44	21.80	3.00
2019-02-20 17:40:22	3.99	3.48	22.18	3.00
2019-02-20 17:43:22	3.98	3.50	22.39	3.00
2019-02-20 17:46:22	3.99	3.52	22.54	3.00
2019-02-20 17:49:22	3.99	3.54	22.58	3.00
2019-02-20 17:52:22	3.99	3.56	22.62	3.00
2019-02-20 17:55:22	3.98	3.58	22.44	3.00
2019-02-20 17:58:22	3.99	3.60	22.41	3.00
2019-02-20 18:01:22	3.99	3.61	22.26	3.00
2019-02-20 18:04:22	3.99	3.63	22.17	3.00
2019-02-20 18:07:22	3.99	3.64	22.08	3.00
2019-02-20 18:10:22	3.99	3.66	22.13	3.00
2019-02-20 18:13:22	4.00	3.66	22.06	3.00
2019-02-20 18:16:22	4.00	3.68	22.08	3.00
2019-02-20 18:19:22	3.98	3.69	22.20	3.00
2019-02-20 18:22:22	3.98	3.69	22.19	3.00
2019-02-20 18:25:22	3.99	3.70	22.22	3.00
2019-02-20 18:28:22	3.99	3.71	22.24	3.00
2019-02-20 18:31:22	3.99	3.72	22.40	3.00
2019-02-20 18:34:22	3.98	3.73	22.53	3.00
2019-02-20 18:37:22	3.98	3.74	22.54	3.00
2019-02-20 18:40:22	3.99	3.76	22.59	3.00
2019-02-20 18:43:22	3.99	3.77	22.70	3.00
2019-02-20 18:46:22	3.99	3.78	22.70	3.00
2019-02-20 18:49:22	3.99	3.79	22.72	3.00
2019-02-20 18:52:22	3.98	3.80	22.84	3.00
2019-02-20 18:55:22	3.98	3.82	22.85	3.00
2019-02-20 18:58:22	3.99	3.83	22.88	3.00
2019-02-20 19:01:22	3.99	3.85	22.94	3.00
2019-02-20 19:04:22	3.99	3.87	22.99	3.00
2019-02-20 19:07:22	3.97	3.88	23.01	3.00
2019-02-20 19:10:22	3.98	3.90	22.98	3.00
2019-02-20 19:13:22	3.99	3.91	22.87	3.00
2019-02-20 19:16:22	3.99	3.93	22.83	3.00
2019-02-20 19:19:22	3.99	3.95	22.71	3.00
2019-02-20 19:22:22	3.98	3.96	22.71	3.00
2019-02-20 19:25:22	3.98	3.98	22.60	3.00
2019-02-20 19:28:22	3.98	3.99	22.50	3.00
2019-02-20 19:31:22	3.99	4.00	22.47	3.00
2019-02-20 19:34:22	3.99	4.02	22.35	3.00
2019-02-20 19:37:22	3.99	4.03	22.34	3.00
2019-02-20 19:40:22	3.98	4.04	22.36	3.00
2019-02-20 19:43:22	3.98	4.06	22.23	3.00
2019-02-20 19:46:22	3.99	4.08	22.31	3.00
2019-02-20 19:49:22	3.99	4.10	22.30	3.00
2019-02-20 19:52:22	3.99	4.12	22.33	3.00
2019-02-20 19:55:22	3.97	4.14	22.37	3.00
2019-02-20 19:58:22	-4.00	3.89	22.09	3.00
2019-02-20 20:01:22	-4.00	3.86	21.47	3.00
2019-02-20 20:04:22	-4.00	3.83	21.02	3.00
2019-02-20 20:07:22	-4.00	3.81	20.81	3.00
2019-02-20 20:10:22	-4.00	3.80	20.70	3.00
2019-02-20 20:13:22	-4.00	3.78	20.53	3.00
2019-02-20 20:16:22	-4.00	3.76	20.44	3.00
2019-02-20 20:19:22	-4.00	3.75	20.38	3.00
2019-02-20 20:22:22	-4.00	3.74	20.40	3.00
2019-02-20 20:25:22	-4.00	3.72	20.26	3.00
2019-02-20 20:28:22	-4.00	3.71	20.25	3.00
2019-02-20 20:31:22	-4.00	3.69	20.22	3.00
2019-02-20 20:34:22	-4.00	3.68	20.24	3.00
2019-02-20 20:37:22	-4.00	3.66	20.20	3.00
2019-02-20 20:40:22	-4.00	3.64	20.19	3.00
2019-02-20 20:43:22	-4.00	3.62	20.12	3.00
2019-02-20 20:46:22	-4.00	3.60	20.10	3.00
2019-02-20 20:49:22	-4.00	3.58	19.97	3.00
2019-02-20 20:52:22	-4.00	3.57	19.98	3.00
2019-02-20 20:55:22	-4.00	3.55	19.86	3.00
2019-02-20 20:58:22	-4.00	3.54	19.79	3.00
2019-02-20 21:01:22	-4.00	3.52	19.64	3.00
2019-02-20 21:04:22	-4.00	3.51	19.59	3.00
2019-02-20 21:07:22	-4.00	3.50	19.48	3.00
2019-02-20 21:10:22	-4.00	3.49	19.49	3.00
2019-02-20 21:13:22	-4.00	3.47	19.46	3.00
2019-02-20 21:16:22	-4.00	3.46	19.37	3.00
2019-02-20 21:19:22	-4.00	3.45	19.37	3.00
2019-02-20 21:22:22	-4.00	3.44	19.35	3.00
2019-02-20 21:25:22	-4.00	3.43	19.37	3.00
2019-02-20 21:28:22	-4.00	3.42	19.39	3.00
2019-02-20 21:31:22	-4.00	3.41	19.43	3.00
2019-02-20 21:34:22	-4.00	3.40	19.44	3.00
2019-02-20 21:37:22	-4.00	3.38	19.46	3.00
2019-02-20 21:40:22	-4.00	3.37	19.54	3.00
2019-02-20 21:43:22	-4.00	3.36	19.60	3.00
2019-02-20 21:46:22	-4.00	3.34	19.68	3.00
2019-02-20 21:49:22	-4.00	3.33	19.80	3.00
2019-02-20 21:52:22	-4.00	3.31	19.87	3.00
2019-02-20 21:55:22	-4.00	3.29	20.09	3.00
2019-02-20 21:58:22	-4.00	3.27	20.24	3.00
2019-02-20 22:01:22	-4.00	3.25	20.46	3.00
2019-02-20 22:04:22	-4.00	3.23	20.56	3.00
2019-02-20 22:07:22	-4.00	3.20	20.71	3.00
2019-02-20 22:10:22	-4.00	3.17	20.75	3.00
2019-02-20 22:13:22	-4.00	3.12	20.91	3.00
2019-02-20 22:16:22	-4.00	3.05	21.01	3.00
2019-02-20 22:19:22	3.98	3.46	21.44	4.00
2019-02-20 22:22:22	3.98	3.49	21.76	4.00
2019-02-20 22:25:22	3.98	3.51	22.04	4.00
2019-02-20 22:28:22	3.98	3.52	22.14	4.00
2019-02-20 22:31:22	3.98	3.54	22.10	4.00
2019-02-20 22:34:22	3.98	3.56	22.08	4.00
2019-02-20 22:37:22	3.98	3.58	22.03	4.00
2019-02-20 22:40:22	3.99	3.60	21.93	4.00
2019-02-20 22:43:22	3.99	3.62	21.76	4.00
2019-02-20 22:46:22	3.99	3.63	21.77	4.00
2019-02-20 22:49:22	3.99	3.65	21.75	4.00
2019-02-20 22:52:22	3.99	3.66	21.75	4.00
2019-02-20 22:55:22	3.99	3.67	21.68	4.00
2019-02-20 22:58:22	4.00	3.68	21.75	4.00
2019-02-20 23:01:22	3.98	3.69	21.85	4.00
2019-02-20 23:04:22	3.98	3.70	21.87	4.00
2019-02-20 23:07:22	3.99	3.71	22.00	4.00
2019-02-20 23:10:22	3.99	3.72	22.04	4.00
2019-02-20 23:13:22	3.99	3.72	22.07	4.00
2019-02-20 23:16:22	3.97	3.74	22.18	4.00
2019-02-20 23:19:22	3.98	3.75	22.33	4.00
2019-02-20 23:22:22	3.99	3.76	22.45	4.00
2019-02-20 23:25:22	3.99	3.77	22.48	4.00
2019-02-20 23:28:22	3.99	3.78	22.50	4.00
2019-02-20 23:31:22	3.98	3.80	22.61	4.00
2019-02-20 23:34:22	3.98	3.81	22.67	4.00
2019-02-20 23:37:22	3.98	3.82	22.72	4.00
2019-02-20 23:40:22	3.99	3.84	22.72	4.00
2019-02-20 23:43:22	3.99	3.85	22.79	4.00
2019-02-20 23:46:22	3.99	3.87	22.79	4.00
2019-02-20 23:49:22	3.98	3.89	22.81	4.00
2019-02-20 23:52:22	3.98	3.90	22.80	4.00
2019-02-20 23:55:22	3.99	3.92	22.73	4.00
2019-02-20 23:58:22	3.99	3.94	22.72	4.00
2019-02-21 00:01:22	3.99	3.95	22.68	4.00
2019-02-21 00:04:22	3.97	3.97	22.62	4.00
2019-02-21 00:07:22	3.98	3.98	22.51	4.00
2019-02-21 00:10:22	3.98	3.99	22.42	4.00
2019-02-21 00:13:22	3.99	4.01	22.36	4.00
2019-02-21 00:16:22	3.99	4.02	22.35	4.00
2019-02-21 00:19:22	3.99	4.04	22.34	4.00
2019-02-21 00:22:22	3.98	4.05	22.34	4.00
2019-02-21 00:25:22	3.98	4.06	22.32	4.00
2019-02-21 00:28:22	3.99	4.08	22.35	4.00
2019-02-21 00:31:22	3.99	4.10	22.32	4.00
2019-02-21 00:34:22	3.99	4.12	22.33	4.00
2019-02-21 00:37:22	3.97	4.14	22.31	4.00
2019-02-21 00:40:22	-4.00	3.88	21.88	4.00
2019-02-21 00:43:22	-4.00	3.85	21.36	4.00
2019-02-21 00:46:22	-4.00	3.83	21.13	4.00
2019-02-21 00:49:22	-4.00	3.81	20.90	4.00
2019-02-21 00:52:22	-4.00	3.79	20.71	4.00
2019-02-21 00:55:22	-4.00	3.78	20.61	4.00
2019-02-21 00:58:22	-4.00	3.76	20.50	4.00
2019-02-21 01:01:22	-4.00	3.75	20.37	4.00
2019-02-21 01:04:22	-4.00	3.73	20.29	4.00
2019-02-21 01:07:22	-4.00	3.72	20.31	4.00
2019-02-21 01:10:22	-4.00	3.71	20.29	4.00
2019-02-21 01:13:22	-4.00	3.69	20.27	4.00
2019-02-21 01:16:22	-4.00	3.68	20.23	4.00
2019-02-21 01:19:22	-4.00	3.66	20.25	4.00
2019-02-21 01:22:22	-4.00	3.64	20.26	4.00
2019-02-21 01:25:22	-4.00	3.62	20.25	4.00
2019-02-21 01:28:22	-4.00	3.60	20.24	4.00
2019-02-21 01:31:22	-4.00	3.59	20.23	4.00
2019-02-21 01:34:22	-4.00	3.57	20.15	4.00
2019-02-21 01:37:22	-4.00	3.55	20.07	4.00
2019-02-21 01:40:22	-4.00	3.54	19.96	4.00
2019-02-21 01:43:22	-4.00	3.52	19.88	4.00
2019-02-21 01:46:22	-4.00	3.51	19.80	4.00
2019-02-21 01:49:22	-4.00	3.50	19.76	4.00
2019-02-21 01:52:22	-4.00	3.48	19.62	4.00
2019-02-21 01:55:22	-4.00	3.47	19.59	4.00
2019-02-21 01:58:22	-4.00	3.46	19.61	4.00
2019-02-21 02:01:22	-4.00	3.45	19.58	4.00
2019-02-21 02:04:22	-4.00	3.44	19.61	4.00
2019-02-21 02:07:22	-4.00	3.43	19.58	4.00
2019-02-21 02:10:22	-4.00	3.42	19.60	4.00
2019-02-21 02:13:22	-4.00	3.41	19.63	4.00
2019-02-21 02:16:22	-4.00	3.40	19.67	4.00
2019-02-21 02:19:22	-4.00	3.38	19.68	4.00
2019-02-21 02:22:22	-4.00	3.37	19.75	4.00
2019-02-21 02:25:22	-4.00	3.36	19.76	4.00
2019-02-21 02:28:22	-4.00	3.34	19.87	4.00
2019-02-21 02:31:22	-4.00	3.33	19.96	4.00
2019-02-21 02:34:22	-4.00	3.31	20.18	4.00
2019-02-21 02:37:22	-4.00	3.29	20.26	4.00
2019-02-21 02:40:22	-4.00	3.27	20.43	4.00
2019-02-21 02:43:22	-4.00	3.25	20.57	4.00
2019-02-21 02:46:22	-4.00	3.23	20.68	4.00
2019-02-21 02:49:22	-4.00	3.20	20.80	4.00
2019-02-21 02:52:22	-4.00	3.16	20.85	4.00
2019-02-21 02:55:22	-4.00	3.12	20.94	4.00
2019-02-21 02:58:22	-4.00	3.04	21.10	4.00
2019-02-21 03:01:22	3.98	3.47	21.53	5.00
2019-02-21 03:04:22	3.98	3.49	21.85	5.00
2019-02-21 03:07:22	3.98	3.51	22.14	5.00
2019-02-21 03:10:22	3.98	3.53	22.23	5.00
2019-02-21 03:13:22	3.98	3.55	22.24	5.00
2019-02-21 03:16:22	3.98	3.57	22.16	5.00
2019-02-21 03:19:22	3.98	3.59	22.18	5.00
2019-02-21 03:22:22	3.98	3.60	22.06	5.00
2019-02-21 03:25:22	3.99	3.62	21.92	5.00
2019-02-21 03:28:22	3.99	3.63	21.91	5.00
2019-02-21 03:31:22	3.99	3.65	21.85	5.00
2019-02-21 03:34:22	3.99	3.66	21.84	5.00
2019-02-21 03:37:22	3.99	3.67	21.87	5.00
2019-02-21 03:40:22	4.00	3.68	21.93	5.00
2019-02-21 03:43:22	3.98	3.69	22.00	5.00
2019-02-21 03:46:22	3.98	3.70	22.03	5.00
2019-02-21 03:49:22	3.99	3.71	22.15	5.00
2019-02-21 03:52:22	3.99	3.72	22.20	5.00
2019-02-21 03:55:22	3.99	3.73	22.31	5.00
2019-02-21 03:58:22	3.98	3.74	22.34	5.00
2019-02-21 04:01:22	3.98	3.75	22.41	5.00
2019-02-21 04:04:22	3.98	3.76	22.45	5.00
2019-02-21 04:07:22	3.99	3.77	22.53	5.00
2019-02-21 04:10:22	3.99	3.78	22.59	5.00
2019-02-21 04:13:22	3.99	3.80	22.69	5.00
2019-02-21 04:16:22	3.97	3.81	22.77	5.00
2019-02-21 04:19:22	3.98	3.82	22.79	5.00
2019-02-21 04:22:22	3.98	3.84	22.81	5.00
2019-02-21 04:25:22	3.99	3.85	22.82	5.00
2019-02-21 04:28:22	3.99	3.87	22.85	5.00
2019-02-21 04:31:22	3.98	3.89	22.85	5.00
2019-02-21 04:34:22	3.98	3.90	22.85	5.00
2019-02-21 04:37:22	3.98	3.92	22.77	5.00
2019-02-21 04:40:22	3.99	3.94	22.70	5.00
2019-02-21 04:43:22	3.99	3.95	22.60	5.00
2019-02-21 04:46:22	3.99	3.97	22.54	5.00
2019-02-21 04:49:22	3.98	3.98	22.51	5.00
2019-02-21 04:52:22	3.98	3.99	22.48	5.00
2019-02-21 04:55:22	3.98	4.01	22.44	5.00
2019-02-21 04:58:22	3.99	4.02	22.45	5.00
2019-02-21 05:01:22	3.99	4.03	22.42	5.00
2019-02-21 05:04:22	3.97	4.05	22.45	5.00
2019-02-21 05:07:22	3.98	4.06	22.48	5.00
2019-02-21 05:10:22	3.99	4.08	22.50	5.00
2019-02-21 05:13:22	3.99	4.10	22.53	5.00
2019-02-21 05:16:22	3.99	4.12	22.67	5.00
2019-02-21 05:19:22	3.97	4.14	22.65	5.00
2019-02-21 05:22:22	-4.00	3.89	22.27	5.00
2019-02-21 05:25:22	-4.00	3.86	21.75	5.00
2019-02-21 05:28:22	-4.00	3.83	21.53	5.00
2019-02-21 05:31:22	-4.00	3.81	21.33	5.00
2019-02-21 05:34:22	-4.00	3.79	21.24	5.00
2019-02-21 05:37:22	-4.00	3.78	21.16	5.00
2019-02-21 05:40:22	-4.00	3.76	21.04	5.00
2019-02-21 05:43:22	-4.00	3.75	21.07	5.00
2019-02-21 05:46:22	-4.00	3.74	21.05	5.00
2019-02-21 05:49:22	-4.00	3.72	21.06	5.00
2019-02-21 05:52:22	-4.00	3.71	21.08	5.00
2019-02-21 05:55:22	-4.00	3.70	21.06	5.00
2019-02-21 05:58:22	-4.00	3.68	21.07	5.00
2019-02-21 06:01:22	-4.00	3.66	21.09	5.00
2019-02-21 06:04:22	-4.00	3.64	21.08	5.00
2019-02-21 06:07:22	-4.00	3.63	21.13	5.00
2019-02-21 06:10:22	-4.00	3.61	21.08	5.00
2019-02-21 06:13:22	-4.00	3.59	21.09	5.00
2019-02-21 06:16:22	-4.00	3.57	21.00	5.00
2019-02-21 06:19:22	-4.00	3.55	20.95	5.00
2019-02-21 06:22:22	-4.00	3.54	20.84	5.00
2019-02-21 06:25:22	-4.00	3.53	20.78	5.00
2019-02-21 06:28:22	-4.00	3.51	20.75	5.00
2019-02-21 06:31:22	-4.00	3.50	20.67	5.00
2019-02-21 06:34:22	-4.00	3.49	20.62	5.00
2019-02-21 06:37:22	-4.00	3.48	20.60	5.00
2019-02-21 06:40:22	-4.00	3.46	20.58	5.00
2019-02-21 06:43:22	-4.00	3.45	20.56	5.00
2019-02-21 06:46:22	-4.00	3.44	20.58	5.00
2019-02-21 06:49:22	-4.00	3.43	20.52	5.00
2019-02-21 06:52:22	-4.00	3.42	20.53	5.00
2019-02-21 06:55:22	-4.00	3.41	20.53	5.00
2019-02-21 06:58:22	-4.00	3.40	20.62	5.00
2019-02-21 07:01:22	-4.00	3.39	20.63	5.00
2019-02-21 07:04:22	-4.00	3.37	20.67	5.00
2019-02-21 07:07:22	-4.00	3.36	20.81	5.00
2019-02-21 07:10:22	-4.00	3.35	20.90	5.00
2019-02-21 07:13:22	-4.00	3.33	21.00	5.00
2019-02-21 07:16:22	-4.00	3.31	21.13	5.00
2019-02-21 07:19:22	-4.00	3.30	21.28	5.00
2019-02-21 07:22:22	-4.00	3.28	21.46	5.00
2019-02-21 07:25:22	-4.00	3.26	21.55	5.00
2019-02-21 07:28:22	-4.00	3.23	21.75	5.00
2019-02-21 07:31:22	-4.00	3.20	21.85	5.00
2019-02-21 07:34:22	-4.00	3.17	21.97	5.00
2019-02-21 07:37:22	-4.00	3.13	22.07	5.00
2019-02-21 07:40:22	-4.00	3.07	22.22	5.00
2019-02-21 07:43:22	3.98	3.44	22.56	6.00
2019-02-21 07:46:22	3.98	3.48	22.95	6.00
2019-02-21 07:49:22	3.98	3.49	23.17	6.00
2019-02-21 07:52:22	3.99	3.51	23.35	6.00
2019-02-21 07:55:22	3.98	3.53	23.34	6.00
2019-02-21 07:58:22	3.98	3.55	23.38	6.00
2019-02-21 08:01:22	3.98	3.57	23.27	6.00
2019-02-21 08:04:22	3.99	3.59	23.27	6.00
2019-02-21 08:07:22	3.99	3.61	23.13	6.00
2019-02-21 08:10:22	3.99	3.63	23.07	6.00
2019-02-21 08:13:22	3.99	3.64	23.03	6.00
2019-02-21 08:16:22	3.99	3.65	23.00	6.00
2019-02-21 08:19:22	3.97	3.66	23.05	6.00
2019-02-21 08:22:22	3.98	3.67	23.15	6.00
2019-02-21 08:25:22	3.99	3.68	23.17	6.00
2019-02-21 08:28:22	3.99	3.69	23.22	6.00
2019-02-21 08:31:22	3.99	3.70	23.22	6.00
2019-02-21 08:34:22	3.97	3.71	23.41	6.00
2019-02-21 08:37:22	3.98	3.72	23.48	6.00
2019-02-21 08:40:22	3.99	3.73	23.57	6.00
2019-02-21 08:43:22	3.99	3.74	23.73	6.00
2019-02-21 08:46:22	3.99	3.75	23.81	6.00
2019-02-21 08:49:22	3.98	3.76	23.91	6.00
2019-02-21 08:52:22	3.98	3.77	23.98	6.00
2019-02-21 08:55:22	3.99	3.79	24.04	6.00
2019-02-21 08:58:22	3.99	3.80	24.09	6.00
2019-02-21 09:01:22	3.98	3.81	24.21	6.00
2019-02-21 09:04:22	3.98	3.83	24.26	6.00
2019-02-21 09:07:22	3.98	3.84	24.26	6.00
2019-02-21 09:10:22	3.99	3.86	24.32	6.00
2019-02-21 09:13:22	3.99	3.88	24.35	6.00
2019-02-21 09:16:22	3.97	3.89	24.33	6.00
2019-02-21 09:19:22	3.98	3.91	24.33	6.00
2019-02-21 09:22:22	3.99	3.92	24.30	6.00
2019-02-21 09:25:22	3.99	3.94	24.27	6.00
2019-02-21 09:28:22	3.97	3.95	24.14	6.00
2019-02-21 09:31:22	3.98	3.97	24.21	6.00
2019-02-21 09:34:22	3.99	3.98	24.13	6.00
2019-02-21 09:37:22	3.99	3.99	24.07	6.00
2019-02-21 09:40:22	3.99	4.01	24.06	6.00
2019-02-21 09:43:22	3.98	4.02	24.06	6.00
2019-02-21 09:46:22	3.98	4.04	24.05	6.00
2019-02-21 09:49:22	3.99	4.05	23.99	6.00
2019-02-21 09:52:22	3.99	4.07	24.02	6.00
2019-02-21 09:55:22	3.97	4.09	24.06	6.00
2019-02-21 09:58:22	3.98	4.11	24.10	6.00
2019-02-21 10:01:22	3.98	4.13	24.08	6.00
2019-02-21 10:04:22	3.99	4.15	24.13	6.00
2019-02-21 10:07:22	-4.00	3.88	23.56	6.00
2019-02-21 10:10:22	-4.00	3.85	23.17	6.00
2019-02-21 10:13:22	-4.00	3.83	22.98	6.00
2019-02-21 10:16:22	-4.00	3.81	22.72	6.00
2019-02-21 10:19:22	-4.00	3.79	22.62	6.00
2019-02-21 10:22:22	-4.00	3.78	22.51	6.00
2019-02-21 10:25:22	-4.00	3.76	22.43	6.00
2019-02-21 10:28:22	-4.00	3.75	22.31	6.00
2019-02-21 10:31:22	-4.00	3.74	22.30	6.00
2019-02-21 10:34:22	-4.00	3.72	22.32	6.00
2019-02-21 10:37:22	-4.00	3.71	22.32	6.00
2019-02-21 10:40:22	-4.00	3.69	22.30	6.00
2019-02-21 10:43:22	-4.00	3.68	22.25	6.00
2019-02-21 10:46:22	-4.00	3.66	22.29	6.00
2019-02-21 10:49:22	-4.00	3.64	22.32	6.00
2019-02-21 10:52:22	-4.00	3.62	22.35	6.00
2019-02-21 10:55:22	-4.00	3.60	22.29	6.00
2019-02-21 10:58:22	-4.00	3.59	22.25	6.00
2019-02-21 11:01:22	-4.00	3.57	22.17	6.00
2019-02-21 11:04:22	-4.00	3.55	22.13	6.00
2019-02-21 11:07:22	-4.00	3.54	22.07	6.00
2019-02-21 11:10:22	-4.00	3.53	21.99	6.00
2019-02-21 11:13:22	-4.00	3.51	21.85	6.00
2019-02-21 11:16:22	-4.00	3.50	21.85	6.00
2019-02-21 11:19:22	-4.00	3.49	21.78	6.00
2019-02-21 11:22:22	-4.00	3.48	21.75	6.00
2019-02-21 11:25:22	-4.00	3.47	21.71	6.00
2019-02-21 11:28:22	-4.00	3.46	21.72	6.00
2019-02-21 11:31:22	-4.00	3.44	21.66	6.00
2019-02-21 11:34:22	-4.00	3.43	21.71	6.00
2019-02-21 11:37:22	-4.00	3.42	21.75	6.00
2019-02-21 11:40:22	-4.00	3.41	21.81	6.00
2019-02-21 11:43:22	-4.00	3.40	21.85	6.00
2019-02-21 11:46:22	-4.00	3.39	21.86	6.00
2019-02-21 11:49:22	-4.00	3.37	21.93	6.00
2019-02-21 11:52:22	-4.00	3.36	21.98	6.00
2019-02-21 11:55:22	-4.00	3.35	22.13	6.00
2019-02-21 11:58:22	-4.00	3.33	22.22	6.00
2019-02-21 12:01:22	-4.00	3.31	22.31	6.00
2019-02-21 12:04:22	-4.00	3.30	22.43	6.00
2019-02-21 12:07:22	-4.00	3.28	22.59	6.00
2019-02-21 12:10:22	-4.00	3.25	22.74	6.00
2019-02-21 12:13:22	-4.00	3.23	22.89	6.00
2019-02-21 12:16:22	-4.00	3.20	22.99	6.00
2019-02-21 12:19:22	-4.00	3.17	23.04	6.00
2019-02-21 12:22:22	-4.00	3.13	23.06	6.00
2019-02-21 12:25:22	-4.00	3.07	23.23	6.00
2019-02-21 12:28:22	3.99	3.44	23.61	7.00
2019-02-21 12:31:22	3.98	3.48	23.97	7.00
2019-02-21 12:34:22	3.99	3.49	24.17	7.00
2019-02-21 12:37:22	3.98	3.51	24.35	7.00
2019-02-21 12:40:22	3.99	3.53	24.39	7.00
2019-02-21 12:43:22	3.99	3.55	24.35	7.00
2019-02-21 12:46:22	3.99	3.57	24.34	7.00
2019-02-21 13:25:40	3.97	3.59	19.41	7.00
2019-02-21 13:28:40	3.97	3.61	19.86	7.00
2019-02-21 13:31:40	3.98	3.63	20.31	7.00
2019-02-21 13:34:40	3.98	3.64	20.71	7.00
2019-02-21 13:37:40	3.98	3.65	21.06	7.00
2019-02-21 13:40:40	3.98	3.66	21.35	7.00
2019-02-21 13:43:40	3.98	3.67	21.68	7.00
2019-02-21 13:46:40	3.99	3.68	21.98	7.00
2019-02-21 13:49:40	3.99	3.69	22.23	7.00
2019-02-21 13:52:40	3.99	3.70	22.44	7.00
2019-02-21 13:55:40	3.99	3.71	22.72	7.00
2019-02-21 13:58:40	3.98	3.72	22.91	7.00
2019-02-21 14:01:40	3.98	3.73	23.15	7.00
2019-02-21 14:04:40	3.98	3.74	23.30	7.00
2019-02-21 14:07:40	3.99	3.75	23.45	7.00
2019-02-21 14:10:40	3.99	3.76	23.73	7.00
2019-02-21 14:13:40	3.97	3.77	23.89	7.00
2019-02-21 14:16:40	3.98	3.78	24.05	7.00
2019-02-21 14:19:40	3.98	3.80	24.14	7.00
2019-02-21 14:22:40	3.99	3.81	24.22	7.00
2019-02-21 14:25:40	3.99	3.83	24.40	7.00
2019-02-21 14:28:40	3.97	3.84	24.49	7.00
2019-02-21 14:31:40	3.98	3.86	24.61	7.00
2019-02-21 14:34:40	3.98	3.87	24.64	7.00
2019-02-21 14:37:40	3.99	3.89	24.58	7.00
2019-02-21 14:40:40	3.97	3.91	24.69	7.00
2019-02-21 14:43:40	3.98	3.92	24.61	7.00
2019-02-21 14:46:40	3.98	3.94	24.62	7.00
2019-02-21 14:49:40	3.99	3.95	24.49	7.00
2019-02-21 14:52:40	3.98	3.97	24.41	7.00
2019-02-21 14:55:40	3.98	3.98	24.45	7.00
2019-02-21 14:58:40	3.98	3.99	24.38	7.00
2019-02-21 15:01:40	3.99	4.01	24.33	7.00
2019-02-21 15:04:40	3.99	4.02	24.28	7.00
2019-02-21 15:07:40	3.97	4.04	24.34	7.00
2019-02-21 15:10:40	3.98	4.05	24.31	7.00
2019-02-21 15:13:40	3.98	4.07	24.28	7.00
2019-02-21 15:16:40	3.98	4.08	24.43	7.00
2019-02-21 15:19:40	3.97	4.10	24.39	7.00
2019-02-21 15:22:40	3.98	4.12	24.45	7.00
2019-02-21 15:25:40	3.98	4.14	24.45	7.00
2019-02-21 15:28:40	-4.00	3.88	23.89	7.00
2019-02-21 15:31:40	-4.00	3.86	23.47	7.00
2019-02-21 15:34:40	-4.00	3.84	23.49	7.00
2019-02-21 15:37:40	-4.00	3.81	23.03	7.00
2019-02-21 15:40:40	-4.00	3.80	22.91	7.00
2019-02-21 15:43:40	-4.00	3.78	22.79	7.00
2019-02-21 15:46:40	-4.00	3.77	22.72	7.00
2019-02-21 15:49:40	-4.00	3.75	22.72	7.00
2019-02-21 15:52:40	-4.00	3.74	22.70	7.00
2019-02-21 15:55:40	-4.00	3.73	22.67	7.00
2019-02-21 15:58:40	-4.00	3.71	22.64	7.00
2019-02-21 16:01:40	-4.00	3.70	22.60	7.00
2019-02-21 16:04:40	-4.00	3.68	22.59	7.00
2019-02-21 16:07:40	-4.00	3.66	22.61	7.00
2019-02-21 16:10:40	-4.00	3.65	22.60	7.00
2019-02-21 16:13:40	-4.00	3.63	22.62	7.00
2019-02-21 16:16:40	-4.00	3.61	22.57	7.00
2019-02-21 16:19:40	-4.00	3.59	22.51	7.00
2019-02-21 16:22:40	-4.00	3.57	22.41	7.00
2019-02-21 16:25:40	-4.00	3.56	22.32	7.00
2019-02-21 16:28:40	-4.00	3.54	22.26	7.00
2019-02-21 16:31:40	-4.00	3.53	22.19	7.00
2019-02-21 16:34:40	-4.00	3.51	22.14	7.00
2019-02-21 16:37:40	-4.00	3.50	22.10	7.00
2019-02-21 16:40:40	-4.00	3.49	22.13	7.00
2019-02-21 16:43:40	-4.00	3.48	22.14	7.00
2019-02-21 16:46:40	-4.00	3.47	22.05	7.00
2019-02-21 16:49:40	-4.00	3.46	22.08	7.00
2019-02-21 16:52:40	-4.00	3.44	22.15	7.00
2019-02-21 16:55:40	-4.00	3.43	22.14	7.00
2019-02-21 16:58:40	-4.00	3.42	22.18	7.00
2019-02-21 17:01:40	-4.00	3.41	22.32	7.00
2019-02-21 17:04:40	-4.00	3.40	22.42	7.00
2019-02-21 17:07:40	-4.00	3.39	22.46	7.00
2019-02-21 17:10:40	-4.00	3.38	22.57	7.00
2019-02-21 17:13:40	-4.00	3.36	22.63	7.00
2019-02-21 17:16:40	-4.00	3.35	22.76	7.00
2019-02-21 17:19:40	-4.00	3.33	22.99	7.00
2019-02-21 17:22:40	-4.00	3.32	23.17	7.00
2019-02-21 17:25:40	-4.00	3.29	24.20	7.00
2019-02-21 17:28:40	-4.00	3.28	24.77	7.00
2019-02-21 17:31:40	-4.00	3.25	25.14	7.00
2019-02-21 17:34:40	-4.00	3.23	25.61	7.00
2019-02-21 17:37:40	-4.00	3.21	26.12	7.00
2019-02-21 17:40:39	-4.00	3.18	26.64	7.00
2019-02-21 17:43:39	-4.00	3.15	26.97	7.00
2019-02-21 17:46:39	-4.00	3.11	27.37	7.00
2019-02-21 17:49:39	-4.00	3.04	27.74	7.00
2019-02-21 17:52:39	3.98	3.43	27.98	8.00
2019-02-21 17:55:39	3.98	3.47	27.89	8.00
2019-02-21 17:58:39	3.98	3.49	27.67	8.00
2019-02-21 18:01:39	3.98	3.50	27.35	8.00
2019-02-21 18:04:39	3.98	3.52	27.13	8.00
2019-02-21 18:07:40	3.99	3.54	26.79	8.00
2019-02-21 18:10:39	3.99	3.56	26.42	8.00
2019-02-21 18:13:39	3.99	3.58	26.16	8.00
2019-02-21 18:16:39	3.99	3.60	25.88	8.00
2019-02-21 18:19:39	3.97	3.62	25.61	8.00
2019-02-21 18:22:39	3.98	3.63	25.34	8.00
2019-02-21 18:25:39	3.98	3.65	25.24	8.00
2019-02-21 18:28:39	3.99	3.66	25.07	8.00
2019-02-21 18:31:39	3.98	3.67	24.96	8.00
2019-02-21 18:34:39	3.98	3.68	24.96	8.00
2019-02-21 18:37:39	3.98	3.69	24.83	8.00
2019-02-21 18:40:39	3.98	3.70	24.93	8.00
2019-02-21 18:43:39	3.99	3.71	24.80	8.00
2019-02-21 18:46:39	3.97	3.72	24.81	8.00
2019-02-21 18:49:39	3.98	3.73	24.87	8.00
2019-02-21 18:52:39	3.98	3.74	24.80	8.00
2019-02-21 18:55:39	3.99	3.75	24.89	8.00
2019-02-21 18:58:39	3.97	3.76	24.80	8.00
2019-02-21 19:01:39	3.98	3.77	24.90	8.00
2019-02-21 19:04:39	3.98	3.79	24.93	8.00
2019-02-21 19:07:39	3.98	3.80	24.89	8.00
2019-02-21 19:10:39	3.99	3.81	24.86	8.00
2019-02-21 19:13:39	3.97	3.83	24.90	8.00
2019-02-21 19:16:39	3.98	3.84	24.91	8.00
2019-02-21 19:19:39	3.98	3.85	24.80	8.00
2019-02-21 19:22:39	3.99	3.87	24.87	8.00
2019-02-21 19:25:39	3.97	3.89	24.82	8.00
2019-02-21 19:28:39	3.97	3.90	24.77	8.00
2019-02-21 19:31:39	3.98	3.92	24.71	8.00
2019-02-21 19:34:39	3.99	3.94	24.75	8.00
2019-02-21 19:37:39	3.99	3.95	24.51	8.00
2019-02-21 19:40:39	3.97	3.97	24.51	8.00
2019-02-21 19:43:39	3.98	3.98	24.38	8.00
2019-02-21 19:46:39	3.98	3.99	24.34	8.00
2019-02-21 19:49:39	3.98	4.01	24.24	8.00
2019-02-21 19:52:39	3.97	4.02	24.08	8.00
2019-02-21 19:55:39	3.97	4.03	24.03	8.00
2019-02-21 19:58:39	3.98	4.05	24.02	8.00
2019-02-21 20:01:39	3.98	4.06	24.02	8.00
2019-02-21 20:04:39	3.98	4.08	23.92	8.00
2019-02-21 20:07:39	3.97	4.10	23.97	8.00
2019-02-21 20:10:40	3.97	4.12	24.02	8.00
2019-02-21 20:13:39	3.98	4.14	24.02	8.00
2019-02-21 20:16:39	-4.00	3.88	24.04	8.00
2019-02-21 20:19:39	-4.00	3.86	24.02	8.00
2019-02-21 20:22:39	-4.00	3.83	24.33	8.00
2019-02-21 20:25:39	-4.00	3.81	24.61	8.00
2019-02-21 20:28:39	-4.00	3.80	25.06	8.00
2019-02-21 20:31:39	-4.00	3.78	25.30	8.00
2019-02-21 20:34:39	-4.00	3.77	25.62	8.00
2019-02-21 20:37:39	-4.00	3.76	25.94	8.00
2019-02-21 20:40:39	-4.00	3.74	26.19	8.00
2019-02-21 20:43:39	-4.00	3.73	26.47	8.00
2019-02-21 20:46:39	-4.00	3.72	26.69	8.00
2019-02-21 20:49:39	-4.00	3.70	26.82	8.00
2019-02-21 20:52:39	-4.00	3.69	27.05	8.00
2019-02-21 20:55:39	-4.00	3.67	27.13	8.00
2019-02-21 20:58:39	-4.00	3.65	27.36	8.00
2019-02-21 21:01:39	-4.00	3.63	27.33	8.00
2019-02-21 21:04:39	-4.00	3.61	27.47	8.00
2019-02-21 21:07:39	-4.00	3.59	27.47	8.00
2019-02-21 21:10:39	-4.00	3.58	27.53	8.00
2019-02-21 21:13:39	-4.00	3.56	27.50	8.00
2019-02-21 21:16:39	-4.00	3.55	27.42	8.00
2019-02-21 21:19:39	-4.00	3.53	27.22	8.00
2019-02-21 21:22:39	-4.00	3.52	27.27	8.00
2019-02-21 21:25:39	-4.00	3.51	27.13	8.00
2019-02-21 21:28:39	-4.00	3.50	27.08	8.00
2019-02-21 21:31:39	-4.00	3.48	27.18	8.00
2019-02-21 21:34:39	-4.00	3.47	27.05	8.00
2019-02-21 21:37:39	-4.00	3.46	27.07	8.00
2019-02-21 21:40:39	-4.00	3.45	26.98	8.00
2019-02-21 21:43:39	-4.00	3.44	27.05	8.00
2019-02-21 21:46:39	-4.00	3.43	27.00	8.00
2019-02-21 21:49:39	-4.00	3.42	27.05	8.00
2019-02-21 21:52:39	-4.00	3.41	27.15	8.00
2019-02-21 21:55:39	-4.00	3.39	27.13	8.00
2019-02-21 21:58:39	-4.00	3.38	27.13	8.00
2019-02-21 22:01:39	-4.00	3.37	27.32	8.00
2019-02-21 22:04:39	-4.00	3.35	27.38	8.00
2019-02-21 22:07:39	-4.00	3.34	27.48	8.00
2019-02-21 22:10:39	-4.00	3.32	27.69	8.00
2019-02-21 22:13:39	-4.00	3.30	27.76	8.00
2019-02-21 22:16:39	-4.00	3.29	27.92	8.00
2019-02-21 22:19:39	-4.00	3.26	27.95	8.00
2019-02-21 22:22:39	-4.00	3.24	28.06	8.00
2019-02-21 22:25:39	-4.00	3.22	28.17	8.00
2019-02-21 22:28:39	-4.00	3.19	28.29	8.00
2019-02-21 22:31:39	-4.00	3.17	28.34	8.00
2019-02-21 22:34:39	-4.00	3.13	28.38	8.00
2019-02-21 22:37:39	-4.00	3.07	28.54	8.00
2019-02-21 22:40:39	3.97	3.40	28.68	9.00
2019-02-21 22:43:39	3.97	3.46	28.31	9.00
2019-02-21 22:46:39	3.98	3.48	28.01	9.00
2019-02-21 22:49:39	3.97	3.50	27.62	9.00
2019-02-21 22:52:39	3.98	3.51	27.23	9.00
2019-02-21 22:55:39	3.98	3.53	26.81	9.00
2019-02-21 22:58:39	3.98	3.56	26.37	9.00
2019-02-21 23:01:39	3.98	3.57	25.92	9.00
2019-02-21 23:04:39	3.99	3.60	25.59	9.00
2019-02-21 23:07:39	3.99	3.61	25.17	9.00
2019-02-21 23:10:39	3.99	3.63	24.87	9.00
2019-02-21 23:13:39	3.97	3.64	24.66	9.00
2019-02-21 23:16:39	3.98	3.65	24.37	9.00
2019-02-21 23:19:39	3.98	3.67	24.30	9.00
2019-02-21 23:22:39	3.99	3.67	24.20	9.00
2019-02-21 23:25:39	3.99	3.69	24.20	9.00
2019-02-21 23:28:39	3.97	3.69	24.00	9.00
2019-02-21 23:31:39	3.98	3.70	24.01	9.00
2019-02-21 23:34:39	3.98	3.71	23.92	9.00
2019-02-21 23:37:39	3.99	3.72	23.91	9.00
2019-02-21 23:40:39	3.99	3.73	23.96	9.00
2019-02-21 23:43:39	3.97	3.74	23.99	9.00
2019-02-21 23:46:39	3.98	3.75	23.94	9.00
2019-02-21 23:49:39	3.98	3.77	24.04	9.00
2019-02-21 23:52:39	3.98	3.78	24.17	9.00
2019-02-21 23:55:39	3.96	3.79	24.22	9.00
2019-02-21 23:58:39	3.98	3.80	24.13	9.00
2019-02-22 00:01:39	3.98	3.82	24.13	9.00
2019-02-22 00:04:39	3.98	3.83	24.17	9.00
2019-02-22 00:07:39	3.98	3.85	24.30	9.00
2019-02-22 00:10:39	3.97	3.86	24.30	9.00
2019-02-22 00:13:39	3.98	3.88	24.32	9.00
2019-02-22 00:16:39	3.98	3.90	24.19	9.00
2019-02-22 00:19:39	3.98	3.91	24.07	9.00
2019-02-22 00:22:39	3.97	3.93	24.12	9.00
2019-02-22 00:25:39	3.97	3.94	23.99	9.00
2019-02-22 00:28:39	3.98	3.96	23.92	9.00
2019-02-22 00:31:39	3.98	3.97	23.86	9.00
2019-02-22 00:34:39	3.98	3.98	23.72	9.00
2019-02-22 00:37:39	3.97	4.00	23.70	9.00
2019-02-22 00:40:39	3.98	4.01	23.61	9.00
2019-02-22 00:43:39	3.98	4.03	23.50	9.00
2019-02-22 00:46:39	3.98	4.04	23.46	9.00
2019-02-22 00:49:39	3.98	4.06	23.44	9.00
2019-02-22 00:52:39	3.97	4.07	23.45	9.00
2019-02-22 00:55:39	3.97	4.09	23.55	9.00
2019-02-22 00:58:39	3.98	4.11	23.53	9.00
2019-02-22 01:01:39	3.98	4.13	23.51	9.00
2019-02-22 01:04:39	-4.06	3.91	23.55	9.00
2019-02-22 01:07:39	-4.00	3.86	23.57	9.00
2019-02-22 01:10:39	-4.00	3.84	23.82	9.00
2019-02-22 01:13:39	-4.00	3.82	24.08	9.00
2019-02-22 01:16:39	-4.00	3.80	24.45	9.00
2019-02-22 01:19:39	-4.00	3.79	24.87	9.00
2019-02-22 01:22:39	-4.00	3.78	25.24	9.00
2019-02-22 01:25:39	-4.00	3.76	25.51	9.00
2019-02-22 01:28:39	-4.00	3.75	25.88	9.00
2019-02-22 01:31:39	-4.00	3.73	26.16	9.00
2019-02-22 01:34:39	-4.00	3.72	26.29	9.00
2019-02-22 01:37:39	-4.00	3.70	26.57	9.00
2019-02-22 01:40:39	-4.00	3.69	26.76	9.00
2019-02-22 01:43:39	-4.00	3.67	26.84	9.00
2019-02-22 01:46:39	-4.00	3.66	26.93	9.00
2019-02-22 01:49:39	-4.00	3.64	26.94	9.00
2019-02-22 01:52:39	-4.00	3.62	27.04	9.00
2019-02-22 01:55:39	-4.00	3.60	27.12	9.00
2019-02-22 01:58:39	-4.00	3.58	27.18	9.00
2019-02-22 02:01:39	-4.00	3.56	27.13	9.00
2019-02-22 02:04:39	-4.00	3.55	27.06	9.00
2019-02-22 02:07:39	-4.00	3.54	27.01	9.00
2019-02-22 02:10:39	-4.00	3.52	27.02	9.00
2019-02-22 02:13:39	-4.00	3.51	26.91	9.00
2019-02-22 02:16:39	-4.00	3.50	26.88	9.00
2019-02-22 02:19:39	-4.00	3.48	26.73	9.00
2019-02-22 02:22:39	-4.00	3.47	26.70	9.00
2019-02-22 02:25:39	-4.00	3.47	26.72	9.00
2019-02-22 02:28:39	-4.00	3.45	26.67	9.00
2019-02-22 02:31:39	-4.00	3.44	26.76	9.00
2019-02-22 02:34:39	-4.00	3.43	26.73	9.00
2019-02-22 02:37:39	-4.00	3.42	26.74	9.00
2019-02-22 02:40:39	-4.00	3.41	26.77	9.00
2019-02-22 02:43:39	-4.00	3.40	26.78	9.00
2019-02-22 02:46:39	-4.00	3.38	26.77	9.00
2019-02-22 02:49:39	-4.00	3.37	26.89	9.00
2019-02-22 02:52:39	-4.00	3.36	26.97	9.00
2019-02-22 02:55:39	-4.00	3.34	27.12	9.00
2019-02-22 02:58:39	-4.00	3.33	27.29	9.00
2019-02-22 03:01:39	-4.00	3.31	27.32	9.00
2019-02-22 03:04:39	-4.00	3.29	27.49	9.00
2019-02-22 03:07:39	-4.00	3.27	27.55	9.00
2019-02-22 03:10:39	-4.00	3.25	27.67	9.00
2019-02-22 03:13:39	-4.00	3.23	27.75	9.00
2019-02-22 03:16:39	-4.00	3.20	27.81	9.00
2019-02-22 03:19:39	-4.00	3.18	27.75	9.00
2019-02-22 03:22:39	-4.00	3.14	27.83	9.00
2019-02-22 03:25:39	-4.00	3.09	27.98	9.00
2019-02-22 03:28:39	-4.00	3.00	28.26	9.00
2019-02-22 03:31:39	3.97	3.45	27.87	10.00
2019-02-22 03:34:39	3.97	3.48	27.55	10.00
2019-02-22 03:37:39	3.97	3.49	27.12	10.00
2019-02-22 03:40:39	3.97	3.51	26.72	10.00
2019-02-22 03:43:39	3.98	3.53	26.40	10.00
2019-02-22 03:46:39	3.98	3.55	26.00	10.00
2019-02-22 03:49:39	3.98	3.57	25.43	10.00
2019-02-22 03:52:39	3.98	3.59	25.08	10.00
2019-02-22 03:55:39	3.98	3.61	24.77	10.00
2019-02-22 03:58:39	3.99	3.62	24.49	10.00
2019-02-22 04:01:39	3.99	3.64	24.20	10.00
2019-02-22 04:04:39	3.97	3.65	24.06	10.00
2019-02-22 04:07:39	3.98	3.66	23.94	10.00
2019-02-22 04:10:39	3.98	3.67	23.73	10.00
2019-02-22 04:13:39	3.99	3.68	23.73	10.00
2019-02-22 04:16:39	3.99	3.69	23.71	10.00
2019-02-22 04:19:39	3.97	3.70	23.60	10.00
2019-02-22 04:22:39	3.98	3.71	23.64	10.00
2019-02-22 04:25:39	3.98	3.72	23.65	10.00
2019-02-22 04:28:39	3.98	3.73	23.73	10.00
2019-02-22 04:31:39	3.96	3.74	23.73	10.00
2019-02-22 04:34:39	3.97	3.75	23.77	10.00
2019-02-22 04:37:39	3.98	3.76	23.86	10.00
2019-02-22 04:40:39	3.98	3.77	23.95	10.00
2019-02-22 04:43:39	3.98	3.79	24.03	10.00
2019-02-22 04:46:39	3.97	3.80	24.08	10.00
2019-02-22 04:49:39	3.98	3.81	24.05	10.00
2019-02-22 04:52:39	3.98	3.83	24.06	10.00
2019-02-22 04:55:39	3.98	3.84	24.05	10.00
2019-02-22 04:58:39	3.99	3.86	24.04	10.00
2019-02-22 05:01:39	3.97	3.88	24.05	10.00
2019-02-22 05:04:39	3.98	3.89	24.02	10.00
2019-02-22 05:07:39	3.98	3.91	23.97	10.00
2019-02-22 05:10:39	3.98	3.92	23.92	10.00
2019-02-22 05:13:39	3.97	3.94	23.87	10.00
2019-02-22 05:16:39	3.98	3.95	23.86	10.00
2019-02-22 05:19:39	3.98	3.97	23.74	10.00
2019-02-22 05:22:39	3.98	3.98	23.74	10.00
2019-02-22 05:25:39	3.98	3.99	23.68	10.00
2019-02-22 05:28:39	3.97	4.01	23.70	10.00
2019-02-22 05:31:39	3.98	4.02	23.64	10.00
2019-02-22 05:34:39	3.98	4.04	23.64	10.00
2019-02-22 05:37:39	3.98	4.05	23.69	10.00
2019-02-22 05:40:39	3.97	4.07	23.64	10.00
2019-02-22 05:43:39	3.98	4.08	23.69	10.00
2019-02-22 05:46:39	3.98	4.10	23.69	10.00
2019-02-22 05:49:39	3.98	4.13	23.79	10.00
2019-02-22 05:52:39	3.97	4.14	23.83	10.00
2019-02-22 05:55:39	-4.00	3.88	23.68	10.00
2019-02-22 05:58:39	-4.00	3.85	23.90	10.00
2019-02-22 06:01:39	-4.00	3.83	24.16	10.00
2019-02-22 06:04:39	-4.00	3.81	24.56	10.00
2019-02-22 06:07:39	-4.00	3.80	24.88	10.00
2019-02-22 06:10:39	-4.00	3.78	25.13	10.00
2019-02-22 06:13:39	-4.00	3.77	25.43	10.00
2019-02-22 06:16:39	-4.00	3.75	25.64	10.00
2019-02-22 06:19:39	-4.00	3.74	25.91	10.00
2019-02-22 06:22:39	-4.00	3.73	26.24	10.00
2019-02-22 06:25:39	-4.00	3.71	26.35	10.00
2019-02-22 06:28:39	-4.00	3.70	26.57	10.00
2019-02-22 06:31:39	-4.00	3.68	26.71	10.00
2019-02-22 06:34:39	-4.00	3.67	26.89	10.00
2019-02-22 06:37:39	-4.00	3.65	27.00	10.00
2019-02-22 06:40:39	-4.00	3.63	27.10	10.00
2019-02-22 06:43:39	-4.00	3.61	27.22	10.00
2019-02-22 06:46:39	-4.00	3.59	27.19	10.00
2019-02-22 06:49:39	-4.00	3.57	27.23	10.00
2019-02-22 06:52:39	-4.00	3.56	27.21	10.00
2019-02-22 06:55:39	-4.00	3.54	27.07	10.00
2019-02-22 06:58:39	-4.00	3.53	27.02	10.00
2019-02-22 07:01:39	-4.00	3.52	26.97	10.00
2019-02-22 07:04:39	-4.00	3.51	27.04	10.00
2019-02-22 07:07:39	-4.00	3.49	26.93	10.00
2019-02-22 07:10:39	-4.00	3.48	26.92	10.00
2019-02-22 07:13:39	-4.00	3.47	26.90	10.00
2019-02-22 07:16:39	-4.00	3.46	26.79	10.00
2019-02-22 07:19:39	-4.00	3.45	26.87	10.00
2019-02-22 07:22:39	-4.00	3.44	26.86	10.00
2019-02-22 07:25:39	-4.00	3.43	26.85	10.00
2019-02-22 07:28:39	-4.00	3.42	26.91	10.00
2019-02-22 07:31:39	-4.00	3.40	26.91	10.00
2019-02-22 07:34:39	-4.00	3.40	27.08	10.00
2019-02-22 07:37:39	-4.00	3.38	27.13	10.00
2019-02-22 07:40:39	-4.00	3.37	27.17	10.00
2019-02-22 07:43:39	-4.00	3.36	27.32	10.00
2019-02-22 07:46:39	-4.00	3.34	27.35	10.00
2019-02-22 07:49:39	-4.00	3.32	27.66	10.00
2019-02-22 07:52:39	-4.00	3.30	27.64	10.00
2019-02-22 07:55:39	-4.00	3.28	27.82	10.00
2019-02-22 07:58:39	-4.00	3.26	28.18	10.00
2019-02-22 08:01:39	-4.00	3.25	28.14	10.00
2019-02-22 08:04:39	-4.00	3.22	28.34	10.00
2019-02-22 08:07:39	-4.00	3.19	28.38	10.00
2019-02-22 08:10:39	-4.00	3.17	28.36	10.00
2019-02-22 08:13:39	-4.00	3.13	28.45	10.00
2019-02-22 08:16:39	-4.00	3.07	28.64	10.00
2019-02-22 08:19:39	3.97	3.39	28.86	11.00
2019-02-22 08:22:39	3.97	3.46	28.55	11.00
2019-02-22 08:25:39	3.97	3.48	28.15	11.00
2019-02-22 08:28:39	3.98	3.49	27.97	11.00
2019-02-22 08:31:39	3.98	3.51	27.60	11.00
2019-02-22 08:34:39	3.98	3.53	27.15	11.00
2019-02-22 08:37:39	3.98	3.55	26.74	11.00
2019-02-22 08:40:39	3.99	3.57	26.39	11.00
2019-02-22 08:43:39	3.99	3.59	26.13	11.00
2019-02-22 08:46:39	3.99	3.60	25.70	11.00
2019-02-22 08:49:39	3.97	3.62	25.44	11.00
2019-02-22 08:52:39	3.98	3.64	25.26	11.00
2019-02-22 08:55:39	3.98	3.65	25.06	11.00
2019-02-22 08:58:39	3.98	3.66	24.97	11.00
2019-02-22 09:01:39	3.97	3.67	24.97	11.00
2019-02-22 09:04:39	3.98	3.68	24.92	11.00
2019-02-22 09:07:39	3.98	3.69	24.87	11.00
2019-02-22 09:10:39	3.98	3.70	24.88	11.00
2019-02-22 09:13:39	3.98	3.71	25.04	11.00
2019-02-22 09:16:39	3.97	3.72	24.91	11.00
2019-02-22 09:19:39	3.98	3.73	24.94	11.00
2019-02-22 09:22:39	3.98	3.74	24.96	11.00
2019-02-22 09:25:39	3.98	3.75	25.01	11.00
2019-02-22 09:28:39	3.97	3.76	25.11	11.00
2019-02-22 09:31:39	3.98	3.78	25.15	11.00
2019-02-22 09:34:39	3.98	3.79	25.11	11.00
2019-02-22 09:37:39	3.98	3.80	25.22	11.00
2019-02-22 09:40:39	3.96	3.81	25.19	11.00
2019-02-22 09:43:39	3.98	3.83	25.22	11.00
2019-02-22 09:46:39	3.98	3.84	25.28	11.00
2019-02-22 09:49:39	3.98	3.86	25.32	11.00
2019-02-22 09:52:39	3.96	3.88	25.28	11.00
2019-02-22 09:55:39	3.97	3.89	25.37	11.00
2019-02-22 09:58:39	3.98	3.91	25.26	11.00
2019-02-22 10:01:39	3.98	3.92	25.15	11.00
2019-02-22 10:04:39	3.98	3.94	25.11	11.00
2019-02-22 10:07:39	3.97	3.95	25.15	11.00
2019-02-22 10:10:39	3.98	3.97	25.04	11.00
2019-02-22 10:13:39	3.98	3.98	24.97	11.00
2019-02-22 10:16:39	3.98	4.00	24.92	11.00
2019-02-22 10:19:39	3.97	4.01	24.86	11.00
2019-02-22 10:22:39	3.98	4.02	24.93	11.00
2019-02-22 10:25:39	3.98	4.04	24.85	11.00
2019-02-22 10:28:39	3.98	4.05	24.82	11.00
2019-02-22 10:31:39	3.96	4.07	24.89	11.00
2019-02-22 10:34:39	3.97	4.08	24.89	11.00
2019-02-22 10:37:39	3.98	4.10	24.95	11.00
2019-02-22 10:40:39	3.98	4.12	24.93	11.00
2019-02-22 10:43:39	3.97	4.14	25.02	11.00
2019-02-22 10:46:39	-4.00	3.88	25.06	11.00
2019-02-22 10:49:39	-4.00	3.85	25.19	11.00
2019-02-22 10:52:39	-4.00	3.83	25.54	11.00
2019-02-22 10:55:39	-4.00	3.81	25.77	11.00
2019-02-22 10:58:39	-4.00	3.80	26.10	11.00
2019-02-22 11:01:39	-4.00	3.78	26.41	11.00
2019-02-22 11:04:39	-4.00	3.77	26.78	11.00
2019-02-22 11:07:39	-4.00	3.75	27.03	11.00
2019-02-22 11:10:39	-4.00	3.74	27.30	11.00
2019-02-22 11:13:39	-4.00	3.73	27.50	11.00
2019-02-22 11:16:39	-4.00	3.71	27.76	11.00
2019-02-22 11:19:39	-4.00	3.70	27.94	11.00
2019-02-22 11:22:39	-4.00	3.68	28.12	11.00
2019-02-22 11:25:39	-4.00	3.67	28.19	11.00
2019-02-22 11:28:39	-4.00	3.65	28.26	11.00
2019-02-22 11:31:39	-4.00	3.63	28.42	11.00
2019-02-22 11:34:39	-4.00	3.61	28.51	11.00
2019-02-22 11:37:39	-4.00	3.59	28.52	11.00
2019-02-22 11:40:39	-4.00	3.57	28.57	11.00
2019-02-22 11:43:39	-4.00	3.56	28.74	11.00
2019-02-22 11:46:39	-4.00	3.55	28.75	11.00
2019-02-22 11:49:39	-4.00	3.53	28.53	11.00
2019-02-22 11:52:39	-4.00	3.52	28.55	11.00
2019-02-22 11:55:39	-4.00	3.51	28.49	11.00
2019-02-22 11:58:39	-4.00	3.50	28.69	11.00
2019-02-22 12:01:39	-4.00	3.48	28.36	11.00
2019-02-22 12:04:39	-4.00	3.47	28.60	11.00
2019-02-22 12:07:39	-4.00	3.46	28.51	11.00
2019-02-22 12:10:39	-4.00	3.45	28.40	11.00
2019-02-22 12:13:39	-4.00	3.44	28.51	11.00
2019-02-22 12:16:39	-4.00	3.43	28.45	11.00
2019-02-22 12:19:39	-4.00	3.42	28.39	11.00
2019-02-22 12:22:39	-4.00	3.41	28.47	11.00
2019-02-22 12:25:39	-4.00	3.39	28.49	11.00
2019-02-22 12:28:39	-4.00	3.38	28.58	11.00
2019-02-22 12:31:39	-4.00	3.37	28.74	11.00
2019-02-22 12:34:39	-4.00	3.35	28.89	11.00
2019-02-22 12:37:39	-4.00	3.34	28.99	11.00
2019-02-22 12:40:39	-4.00	3.32	29.09	11.00
2019-02-22 12:43:39	-4.00	3.31	29.27	11.00
2019-02-22 12:46:39	-4.00	3.29	29.34	11.00
2019-02-22 12:49:39	-4.00	3.27	29.49	11.00
2019-02-22 12:52:39	-4.00	3.24	29.71	11.00
2019-02-22 12:55:39	-4.00	3.22	29.80	11.00
2019-02-22 12:58:39	-4.00	3.20	29.81	11.00
2019-02-22 13:01:39	-4.00	3.17	29.72	11.00
2019-02-22 13:04:39	-4.00	3.14	29.71	11.00
2019-02-22 13:07:39	-4.00	3.08	29.93	11.00
2019-02-22 13:10:39	3.98	3.36	30.24	12.00
2019-02-22 13:13:39	3.97	3.45	29.79	12.00
2019-02-22 13:16:39	3.98	3.47	29.33	12.00
2019-02-22 13:19:39	3.98	3.49	28.96	12.00
2019-02-22 13:22:39	3.98	3.50	28.59	12.00
2019-02-22 13:25:39	3.98	3.52	28.11	12.00
2019-02-22 13:28:39	3.99	3.54	27.71	12.00
2019-02-22 13:31:39	3.99	3.56	27.38	12.00
2019-02-22 13:34:39	3.99	3.58	27.08	12.00
2019-02-22 13:37:39	3.97	3.60	26.71	12.00
2019-02-22 13:40:39	3.98	3.62	26.41	12.00
2019-02-22 13:43:39	3.98	3.63	26.14	12.00
2019-02-22 13:46:39	3.99	3.64	25.94	12.00
2019-02-22 13:49:39	3.97	3.65	25.72	12.00
2019-02-22 13:52:39	3.98	3.67	25.61	12.00
2019-02-22 13:55:39	3.98	3.68	25.56	12.00
2019-02-22 13:58:39	3.99	3.69	25.55	12.00
2019-02-22 14:01:39	3.97	3.70	25.51	12.00
2019-02-22 14:04:39	3.98	3.71	25.43	12.00
2019-02-22 14:07:39	3.98	3.72	25.42	12.00
2019-02-22 14:10:39	3.98	3.73	25.45	12.00
2019-02-22 14:13:39	3.99	3.74	25.43	12.00
2019-02-22 14:16:39	3.97	3.75	25.41	12.00
2019-02-22 14:19:39	3.98	3.76	25.47	12.00
2019-02-22 14:22:39	3.98	3.77	25.54	12.00
2019-02-22 14:25:39	3.98	3.78	25.57	12.00
2019-02-22 14:28:39	3.97	3.79	25.57	12.00
2019-02-22 14:31:39	3.97	3.81	25.66	12.00
2019-02-22 14:34:39	3.98	3.82	25.69	12.00
2019-02-22 14:37:39	3.98	3.84	25.71	12.00
2019-02-22 14:40:39	3.96	3.85	25.68	12.00
2019-02-22 14:43:39	3.97	3.87	25.72	12.00
2019-02-22 14:46:39	3.98	3.89	25.64	12.00
2019-02-22 14:49:39	3.98	3.90	25.66	12.00
2019-02-22 14:52:39	3.97	3.92	25.57	12.00
2019-02-22 14:55:39	3.97	3.93	25.47	12.00
2019-02-22 14:58:39	3.98	3.95	25.39	12.00
2019-02-22 15:01:39	3.98	3.96	25.27	12.00
2019-02-22 15:04:39	3.99	3.98	25.14	12.00
2019-02-22 15:07:39	3.97	3.99	25.05	12.00
2019-02-22 15:10:39	3.98	4.00	24.95	12.00
2019-02-22 15:13:39	3.98	4.02	24.93	12.00
2019-02-22 15:16:39	3.98	4.03	24.86	12.00
2019-02-22 15:19:39	3.96	4.05	24.76	12.00
2019-02-22 15:22:39	3.97	4.06	24.77	12.00
2019-02-22 15:25:39	3.98	4.08	24.78	12.00
2019-02-22 15:28:39	3.98	4.10	24.81	12.00
2019-02-22 15:31:39	3.97	4.12	24.74	12.00
2019-02-22 15:34:39	3.97	4.14	24.74	12.00
2019-02-22 15:37:39	-4.00	3.89	24.77	12.00
2019-02-22 15:40:39	-4.00	3.86	24.82	12.00
2019-02-22 15:43:39	-4.00	3.84	25.15	12.00
2019-02-22 15:46:39	-4.00	3.82	25.37	12.00
2019-02-22 15:49:39	-4.00	3.80	25.81	12.00
2019-02-22 15:52:39	-4.00	3.79	26.07	12.00
2019-02-22 15:55:39	-4.00	3.77	26.47	12.00
2019-02-22 15:58:39	-4.00	3.76	26.73	12.00
2019-02-22 16:01:39	-4.00	3.75	26.91	12.00
2019-02-22 16:04:39	-4.00	3.73	27.13	12.00
2019-02-22 16:07:39	-4.00	3.72	27.32	12.00
2019-02-22 16:10:39	-4.00	3.71	27.39	12.00
2019-02-22 16:13:39	-4.00	3.69	27.69	12.00
2019-02-22 16:16:39	-4.00	3.67	27.69	12.00
2019-02-22 16:19:39	-4.00	3.66	27.90	12.00
2019-02-22 16:22:39	-4.00	3.64	27.93	12.00
2019-02-22 16:25:39	-4.00	3.62	27.98	12.00
2019-02-22 16:28:39	-4.00	3.60	28.06	12.00
2019-02-22 16:31:39	-4.00	3.58	28.00	12.00
2019-02-22 16:34:39	-4.00	3.57	27.92	12.00
2019-02-22 16:37:39	-4.00	3.55	27.79	12.00
2019-02-22 16:40:39	-4.00	3.54	27.74	12.00
2019-02-22 16:43:39	-4.00	3.52	27.64	12.00
2019-02-22 16:46:39	-4.00	3.51	27.58	12.00
2019-02-22 16:49:39	-4.00	3.50	27.60	12.00
2019-02-22 16:52:39	-4.00	3.49	27.47	12.00
2019-02-22 16:55:39	-4.00	3.48	27.40	12.00
2019-02-22 16:58:39	-4.00	3.47	27.27	12.00
2019-02-22 17:01:39	-4.00	3.45	27.31	12.00
2019-02-22 17:04:39	-4.00	3.44	27.34	12.00
2019-02-22 17:07:39	-4.00	3.43	27.37	12.00
2019-02-22 17:10:39	-4.00	3.42	27.33	12.00
2019-02-22 17:13:39	-4.00	3.41	27.33	12.00
2019-02-22 17:16:39	-4.00	3.40	27.43	12.00
2019-02-22 17:19:39	-4.00	3.39	27.45	12.00
2019-02-22 17:22:39	-4.00	3.37	27.41	12.00
2019-02-22 17:25:39	-4.00	3.36	27.52	12.00
2019-02-22 17:28:39	-4.00	3.34	27.62	12.00
2019-02-22 17:31:39	-4.00	3.33	27.63	12.00
2019-02-22 17:34:39	-4.00	3.31	27.78	12.00
2019-02-22 17:37:39	-4.00	3.29	28.00	12.00
2019-02-22 17:40:39	-4.00	3.27	28.00	12.00
2019-02-22 17:43:39	-4.00	3.25	28.14	12.00
2019-02-22 17:46:39	-4.00	3.23	28.19	12.00
2019-02-22 17:49:39	-4.00	3.21	28.34	12.00
2019-02-22 17:52:39	-4.00	3.18	28.38	12.00
2019-02-22 17:55:39	-4.00	3.15	28.36	12.00
2019-02-22 17:58:39	-4.00	3.10	28.48	12.00
2019-02-22 18:01:39	-4.00	3.01	28.62	12.00
2019-02-22 18:04:39	3.97	3.45	28.44	13.00
2019-02-22 18:07:39	3.97	3.47	27.98	13.00
2019-02-22 18:10:39	3.97	3.49	27.60	13.00
2019-02-22 18:13:39	3.97	3.50	27.21	13.00
2019-02-22 18:16:39	3.98	3.52	26.82	13.00
2019-02-22 18:19:39	3.98	3.54	26.39	13.00
2019-02-22 18:22:39	3.98	3.56	25.97	13.00
2019-02-22 18:25:39	3.98	3.58	25.62	13.00
2019-02-22 18:28:39	3.98	3.60	25.31	13.00
2019-02-22 18:31:39	3.99	3.62	25.05	13.00
2019-02-22 18:34:39	3.97	3.63	24.74	13.00
2019-02-22 18:37:39	3.98	3.64	24.49	13.00
2019-02-22 18:40:39	3.98	3.66	24.26	13.00
2019-02-22 18:43:39	3.98	3.67	24.16	13.00
2019-02-22 18:46:39	3.99	3.68	24.17	13.00
2019-02-22 18:49:39	3.97	3.68	24.06	13.00
2019-02-22 18:52:39	3.98	3.70	24.06	13.00
2019-02-22 18:55:39	3.98	3.70	24.09	13.00
2019-02-22 18:58:39	3.98	3.71	24.07	13.00
2019-02-22 19:01:39	3.97	3.72	24.04	13.00
2019-02-22 19:04:39	3.97	3.73	24.05	13.00
2019-02-22 19:07:39	3.97	3.75	24.05	13.00
2019-02-22 19:10:39	3.98	3.76	24.09	13.00
2019-02-22 19:13:39	3.98	3.77	24.16	13.00
2019-02-22 19:16:39	3.96	3.78	24.17	13.00
2019-02-22 19:19:39	3.97	3.79	24.19	13.00
2019-02-22 19:22:39	3.98	3.81	24.24	13.00
2019-02-22 19:25:39	3.98	3.82	24.28	13.00
2019-02-22 19:28:39	3.98	3.84	24.21	13.00
2019-02-22 19:31:39	3.97	3.85	24.26	13.00
2019-02-22 19:34:39	3.98	3.87	24.28	13.00
2019-02-22 19:37:39	3.98	3.88	24.21	13.00
2019-02-22 19:40:39	3.98	3.90	24.18	13.00
2019-02-22 19:43:39	3.95	3.91	24.08	13.00
2019-02-22 19:46:39	3.97	3.93	23.97	13.00
2019-02-22 19:49:39	3.98	3.95	23.95	13.00
2019-02-22 19:52:39	3.98	3.96	23.81	13.00
2019-02-22 19:55:39	3.98	3.98	23.73	13.00
2019-02-22 19:58:39	3.97	3.99	23.64	13.00
2019-02-22 20:01:39	3.97	4.00	23.57	13.00
2019-02-22 20:04:39	3.98	4.02	23.55	13.00
2019-02-22 20:07:39	3.98	4.03	23.53	13.00
2019-02-22 20:10:39	3.97	4.04	23.49	13.00
2019-02-22 20:13:39	3.97	4.06	23.49	13.00
2019-02-22 20:16:39	3.97	4.08	23.52	13.00
2019-02-22 20:19:39	3.98	4.10	23.52	13.00
2019-02-22 20:22:39	3.98	4.12	23.48	13.00
2019-02-22 20:25:39	3.97	4.14	23.51	13.00
2019-02-22 20:28:39	-4.00	3.89	23.54	13.00
2019-02-22 20:31:39	-4.00	3.86	23.57	13.00
2019-02-22 20:34:39	-4.00	3.84	23.78	13.00
2019-02-22 20:37:39	-4.00	3.82	24.18	13.00
2019-02-22 20:40:39	-4.00	3.80	24.48	13.00
2019-02-22 20:43:39	-4.00	3.79	24.78	13.00
2019-02-22 20:46:39	-4.00	3.77	25.06	13.00
2019-02-22 20:49:39	-4.00	3.76	25.25	13.00
2019-02-22 20:52:39	-4.00	3.74	25.44	13.00
2019-02-22 20:55:39	-4.00	3.73	25.73	13.00
2019-02-22 20:58:39	-4.00	3.72	25.95	13.00
2019-02-22 21:01:39	-4.00	3.71	26.22	13.00
2019-02-22 21:04:39	-4.00	3.69	26.32	13.00
2019-02-22 21:07:39	-4.00	3.67	26.50	13.00
2019-02-22 21:10:39	-4.00	3.65	26.50	13.00
2019-02-22 21:13:39	-4.00	3.63	26.52	13.00
2019-02-22 21:16:39	-4.00	3.61	26.76	13.00
2019-02-22 21:19:39	-4.00	3.60	26.72	13.00
2019-02-22 21:22:39	-4.00	3.58	26.68	13.00
2019-02-22 21:25:39	-4.00	3.56	26.67	13.00
2019-02-22 21:28:39	-4.00	3.55	26.51	13.00
2019-02-22 21:31:39	-4.00	3.54	26.49	13.00
2019-02-22 21:34:39	-4.00	3.52	26.44	13.00
2019-02-22 21:37:39	-4.00	3.51	26.37	13.00
2019-02-22 21:40:39	-4.00	3.50	26.26	13.00
2019-02-22 21:43:39	-4.00	3.49	26.19	13.00
2019-02-22 21:46:39	-4.00	3.48	26.18	13.00
2019-02-22 21:49:39	-4.00	3.46	26.08	13.00
2019-02-22 21:52:39	-4.00	3.45	26.11	13.00
2019-02-22 21:55:39	-4.00	3.44	26.09	13.00
2019-02-22 21:58:39	-4.00	3.43	26.09	13.00
2019-02-22 22:01:39	-4.00	3.42	26.02	13.00
2019-02-22 22:04:39	-4.00	3.41	26.18	13.00
2019-02-22 22:07:39	-4.00	3.40	26.07	13.00
2019-02-22 22:10:39	-4.00	3.38	26.13	13.00
2019-02-22 22:13:39	-4.00	3.37	26.24	13.00
2019-02-22 22:16:39	-4.00	3.36	26.38	13.00
2019-02-22 22:19:39	-4.00	3.34	26.39	13.00
2019-02-22 22:22:39	-4.00	3.33	26.50	13.00
2019-02-22 22:25:39	-4.00	3.31	26.69	13.00
2019-02-22 22:28:39	-4.00	3.29	26.76	13.00
2019-02-22 22:31:39	-4.00	3.27	26.94	13.00
2019-02-22 22:34:39	-4.00	3.25	27.06	13.00
2019-02-22 22:37:39	-4.00	3.23	27.12	13.00
2019-02-22 22:40:39	-4.00	3.20	27.16	13.00
2019-02-22 22:43:39	-4.00	3.18	27.22	13.00
2019-02-22 22:46:39	-4.00	3.14	27.19	13.00
2019-02-22 22:49:39	-4.00	3.08	27.32	13.00
2019-02-22 22:52:39	3.97	3.37	27.58	14.00
2019-02-22 22:55:39	3.97	3.46	27.15	14.00
2019-02-22 22:58:39	3.97	3.48	26.85	14.00
2019-02-22 23:01:39	3.97	3.49	26.45	14.00
2019-02-22 23:04:39	3.97	3.51	26.07	14.00
2019-02-22 23:07:39	3.98	3.53	25.69	14.00
2019-02-22 23:10:39	3.98	3.55	25.26	14.00
2019-02-22 23:13:39	3.98	3.57	24.88	14.00
2019-02-22 23:16:39	3.98	3.59	24.53	14.00
2019-02-22 23:19:39	3.98	3.60	24.17	14.00
2019-02-22 23:22:39	3.98	3.62	23.97	14.00
2019-02-22 23:25:39	3.98	3.64	23.71	14.00
2019-02-22 23:28:39	3.98	3.65	23.49	14.00
2019-02-22 23:31:39	3.97	3.66	23.30	14.00
2019-02-22 23:34:39	3.97	3.67	23.24	14.00
2019-02-22 23:37:39	3.98	3.68	23.18	14.00
2019-02-22 23:40:39	3.98	3.69	23.14	14.00
2019-02-22 23:43:39	3.98	3.70	23.13	14.00
2019-02-22 23:46:39	3.97	3.71	23.10	14.00
2019-02-22 23:49:39	3.97	3.72	23.14	14.00
2019-02-22 23:52:39	3.98	3.73	23.13	14.00
2019-02-22 23:55:39	3.98	3.74	23.25	14.00
2019-02-22 23:58:39	3.98	3.75	23.26	14.00
2019-02-23 00:01:39	3.97	3.76	23.26	14.00
2019-02-23 00:04:39	3.98	3.78	23.31	14.00
2019-02-23 00:07:39	3.98	3.79	23.32	14.00
2019-02-23 00:10:39	3.98	3.80	23.31	14.00
2019-02-23 00:13:39	3.98	3.81	23.37	14.00
2019-02-23 00:16:39	3.97	3.83	23.36	14.00
2019-02-23 00:19:39	3.97	3.84	23.34	14.00
2019-02-23 00:22:39	3.98	3.86	23.48	14.00
2019-02-23 00:25:39	3.98	3.87	23.37	14.00
2019-02-23 00:28:39	3.98	3.89	23.36	14.00
2019-02-23 00:31:39	3.97	3.91	23.26	14.00
2019-02-23 00:34:39	3.97	3.92	23.16	14.00
2019-02-23 00:37:39	3.98	3.94	23.10	14.00
2019-02-23 00:40:39	3.98	3.95	23.07	14.00
2019-02-23 00:43:39	3.98	3.97	22.96	14.00
2019-02-23 00:46:39	3.97	3.98	22.96	14.00
2019-02-23 00:49:39	3.97	4.00	22.87	14.00
2019-02-23 00:52:39	3.98	4.01	22.78	14.00
2019-02-23 00:55:39	3.98	4.02	22.68	14.00
2019-02-23 00:58:39	3.98	4.04	22.71	14.00
2019-02-23 01:01:39	3.96	4.05	22.58	14.00
2019-02-23 01:04:39	3.97	4.06	22.61	14.00
2019-02-23 01:07:39	3.97	4.09	22.67	14.00
2019-02-23 01:10:39	3.98	4.10	22.63	14.00
2019-02-23 01:13:39	3.98	4.12	22.62	14.00
2019-02-23 01:16:39	3.97	4.15	22.67	14.00
2019-02-23 01:19:39	-4.00	3.88	22.62	14.00
2019-02-23 01:22:39	-4.00	3.85	22.79	14.00
2019-02-23 01:25:39	-4.00	3.83	23.13	14.00
2019-02-23 01:28:39	-4.00	3.81	23.52	14.00
2019-02-23 01:31:38	-4.00	3.79	23.83	14.00
2019-02-23 01:34:38	-4.00	3.78	24.22	14.00
2019-02-23 01:37:38	-4.00	3.77	24.48	14.00
2019-02-23 01:40:38	-4.00	3.75	24.77	14.00
2019-02-23 01:43:38	-4.00	3.74	24.93	14.00
2019-02-23 01:46:38	-4.00	3.73	25.12	14.00
2019-02-23 01:49:38	-4.00	3.71	25.37	14.00
2019-02-23 01:52:38	-4.00	3.70	25.45	14.00
2019-02-23 01:55:38	-4.00	3.68	25.62	14.00
2019-02-23 01:58:38	-4.00	3.67	25.81	14.00
2019-02-23 02:01:38	-4.00	3.65	25.88	14.00
2019-02-23 02:04:38	-4.00	3.63	25.94	14.00
2019-02-23 02:07:39	-4.00	3.61	25.98	14.00
2019-02-23 02:10:38	-4.00	3.59	26.05	14.00
2019-02-23 02:13:38	-4.00	3.57	25.97	14.00
2019-02-23 02:16:38	-4.00	3.56	25.87	14.00
2019-02-23 02:19:38	-4.00	3.54	25.84	14.00
2019-02-23 02:22:38	-4.00	3.53	25.78	14.00
2019-02-23 02:25:38	-4.00	3.52	25.67	14.00
2019-02-23 02:28:38	-4.00	3.50	25.54	14.00
2019-02-23 02:31:38	-4.00	3.49	25.60	14.00
2019-02-23 02:34:38	-4.00	3.48	25.51	14.00
2019-02-23 02:37:38	-4.00	3.47	25.47	14.00
2019-02-23 02:40:38	-4.00	3.46	25.47	14.00
2019-02-23 02:43:38	-4.00	3.45	25.43	14.00
2019-02-23 02:46:38	-4.00	3.44	25.43	14.00
2019-02-23 02:49:38	-4.00	3.43	25.43	14.00
2019-02-23 02:52:38	-4.00	3.42	25.42	14.00
2019-02-23 02:55:38	-4.00	3.40	25.41	14.00
2019-02-23 02:58:38	-4.00	3.39	25.43	14.00
2019-02-23 03:01:38	-4.00	3.38	25.56	14.00
2019-02-23 03:04:38	-4.00	3.37	25.55	14.00
2019-02-23 03:07:38	-4.00	3.35	25.73	14.00
2019-02-23 03:10:38	-4.00	3.34	25.76	14.00
2019-02-23 03:13:38	-4.00	3.32	25.96	14.00
2019-02-23 03:16:38	-4.00	3.30	26.05	14.00
2019-02-23 03:19:38	-4.00	3.28	26.17	14.00
2019-02-23 03:22:38	-4.00	3.26	26.33	14.00
2019-02-23 03:25:38	-4.00	3.24	26.38	14.00
2019-02-23 03:28:38	-4.00	3.22	26.51	14.00
2019-02-23 03:31:38	-4.00	3.19	26.54	14.00
2019-02-23 03:34:38	-4.00	3.16	26.64	14.00
2019-02-23 03:37:38	-4.00	3.11	26.66	14.00
2019-02-23 03:40:38	-4.00	3.04	26.76	14.00
2019-02-23 03:43:38	3.97	3.44	26.70	15.00
2019-02-23 03:46:38	3.97	3.47	26.32	15.00
2019-02-23 03:49:38	3.97	3.49	25.93	15.00
2019-02-23 03:52:38	3.97	3.50	25.57	15.00
2019-02-23 03:55:38	3.97	3.52	25.18	15.00
2019-02-23 03:58:38	3.97	3.54	24.80	15.00
2019-02-23 04:01:38	3.98	3.56	24.41	15.00
2019-02-23 04:04:38	3.98	3.58	23.95	15.00
2019-02-23 04:07:38	3.98	3.60	23.64	15.00
2019-02-23 04:10:38	3.98	3.62	23.33	15.00
2019-02-23 04:13:38	3.98	3.63	23.12	15.00
2019-02-23 04:16:38	3.98	3.64	22.84	15.00
2019-02-23 04:19:38	3.98	3.65	22.71	15.00
2019-02-23 04:22:38	3.98	3.67	22.55	15.00
2019-02-23 04:25:38	3.96	3.68	22.53	15.00
2019-02-23 04:28:38	3.97	3.69	22.44	15.00
2019-02-23 04:31:38	3.98	3.70	22.42	15.00
2019-02-23 04:34:38	3.98	3.70	22.41	15.00
2019-02-23 04:37:38	3.98	3.72	22.37	15.00
2019-02-23 04:40:38	3.98	3.73	22.43	15.00
2019-02-23 04:43:38	3.97	3.73	22.40	15.00
2019-02-23 04:46:38	3.97	3.75	22.47	15.00
2019-02-23 04:49:38	3.97	3.76	22.45	15.00
2019-02-23 04:52:38	3.98	3.77	22.47	15.00
2019-02-23 04:55:38	3.98	3.78	22.54	15.00
2019-02-23 04:58:38	3.96	3.79	22.51	15.00
2019-02-23 05:01:38	3.97	3.81	22.56	15.00
2019-02-23 05:04:38	3.98	3.82	22.62	15.00
2019-02-23 05:07:38	3.98	3.84	22.56	15.00
2019-02-23 05:10:38	3.98	3.85	22.65	15.00
2019-02-23 05:13:38	3.98	3.87	22.69	15.00
2019-02-23 05:16:38	3.97	3.88	22.59	15.00
2019-02-23 05:19:38	3.97	3.90	22.52	15.00
2019-02-23 05:22:38	3.98	3.92	22.50	15.00
2019-02-23 05:25:38	3.98	3.93	22.43	15.00
2019-02-23 05:28:38	3.98	3.95	22.36	15.00
2019-02-23 05:31:38	3.96	3.96	22.21	15.00
2019-02-23 05:34:38	3.97	3.98	22.14	15.00
2019-02-23 05:37:38	3.97	3.99	22.08	15.00
2019-02-23 05:40:38	3.98	4.00	21.97	15.00
2019-02-23 05:43:38	3.98	4.02	22.01	15.00
2019-02-23 05:46:38	3.97	4.03	21.95	15.00
2019-02-23 05:49:38	3.97	4.04	21.91	15.00
2019-02-23 05:52:38	3.97	4.06	21.88	15.00
2019-02-23 05:55:38	3.98	4.08	21.93	15.00
2019-02-23 05:58:38	3.98	4.10	21.90	15.00
2019-02-23 06:01:38	3.98	4.12	21.94	15.00
2019-02-23 06:04:38	3.97	4.14	21.97	15.00
2019-02-23 06:07:38	-4.00	3.89	21.95	15.00
2019-02-23 06:10:38	-4.00	3.86	21.99	15.00
2019-02-23 06:13:38	-4.00	3.84	22.41	15.00
2019-02-23 06:16:38	-4.00	3.82	22.77	15.00
2019-02-23 06:19:38	-4.00	3.80	23.07	15.00
2019-02-23 06:22:38	-4.00	3.78	23.36	15.00
2019-02-23 06:25:38	-4.00	3.77	23.79	15.00
2019-02-23 06:28:38	-4.00	3.76	23.88	15.00
2019-02-23 06:31:38	-4.00	3.74	24.11	15.00
2019-02-23 06:34:38	-4.00	3.73	24.35	15.00
2019-02-23 06:37:38	-4.00	3.72	24.53	15.00
2019-02-23 06:40:38	-4.00	3.70	24.74	15.00
2019-02-23 06:43:38	-4.00	3.69	24.88	15.00
2019-02-23 06:46:38	-4.00	3.67	25.04	15.00
2019-02-23 06:49:38	-4.00	3.65	25.09	15.00
2019-02-23 06:52:38	-4.00	3.63	25.27	15.00
2019-02-23 06:55:38	-4.00	3.61	25.30	15.00
2019-02-23 06:58:38	-4.00	3.60	25.23	15.00
2019-02-23 07:01:38	-4.00	3.58	25.23	15.00
2019-02-23 07:04:38	-4.00	3.57	25.13	15.00
2019-02-23 07:07:38	-4.00	3.55	25.15	15.00
2019-02-23 07:10:38	-4.00	3.53	25.05	15.00
2019-02-23 07:13:38	-4.00	3.52	24.98	15.00
2019-02-23 07:16:38	-4.00	3.51	24.97	15.00
2019-02-23 07:19:38	-4.00	3.50	24.83	15.00
2019-02-23 07:22:38	-4.00	3.49	24.85	15.00
2019-02-23 07:25:38	-4.00	3.47	24.89	15.00
2019-02-23 07:28:38	-4.00	3.46	24.86	15.00
2019-02-23 07:31:38	-4.00	3.45	24.81	15.00
2019-02-23 07:34:38	-4.00	3.44	24.78	15.00
2019-02-23 07:37:38	-4.00	3.43	24.74	15.00
2019-02-23 07:40:38	-4.00	3.42	24.77	15.00
2019-02-23 07:43:38	-4.00	3.41	24.76	15.00
2019-02-23 07:46:38	-4.00	3.40	24.85	15.00
2019-02-23 07:49:38	-4.00	3.38	24.96	15.00
2019-02-23 07:52:38	-4.00	3.37	25.01	15.00
2019-02-23 07:55:38	-4.00	3.36	25.04	15.00
2019-02-23 07:58:38	-4.00	3.34	25.17	15.00
2019-02-23 08:01:38	-4.00	3.32	25.30	15.00
2019-02-23 08:04:38	-4.00	3.31	25.35	15.00
2019-02-23 08:07:38	-4.00	3.29	25.52	15.00
2019-02-23 08:10:38	-4.00	3.27	25.68	15.00
2019-02-23 08:13:38	-4.00	3.25	25.91	15.00
2019-02-23 08:16:38	-4.00	3.22	26.00	15.00
2019-02-23 08:19:38	-4.00	3.20	26.07	15.00
2019-02-23 08:22:38	-4.00	3.17	26.19	15.00
2019-02-23 08:25:38	-4.00	3.13	26.23	15.00
2019-02-23 08:28:38	-4.00	3.07	26.41	15.00
2019-02-23 08:31:38	3.96	3.40	26.62	16.00
2019-02-23 08:34:38	3.97	3.46	26.15	16.00
2019-02-23 08:37:38	3.97	3.48	25.84	16.00
2019-02-23 08:40:38	3.97	3.50	25.60	16.00
2019-02-23 08:43:38	3.97	3.51	25.11	16.00
2019-02-23 08:46:38	3.97	3.53	24.69	16.00
2019-02-23 08:49:38	3.97	3.55	24.40	16.00
2019-02-23 08:52:38	3.98	3.57	24.03	16.00
2019-02-23 08:55:38	3.98	3.59	23.67	16.00
2019-02-23 08:58:38	3.98	3.61	23.36	16.00
2019-02-23 09:01:38	3.98	3.63	23.11	16.00
2019-02-23 09:04:38	3.98	3.64	22.84	16.00
2019-02-23 09:07:38	3.98	3.65	22.70	16.00
2019-02-23 09:10:38	3.98	3.66	22.57	16.00
2019-02-23 09:13:38	3.96	3.67	22.41	16.00
2019-02-23 09:16:38	3.97	3.68	22.41	16.00
2019-02-23 09:19:38	3.97	3.69	22.43	16.00
2019-02-23 09:22:38	3.97	3.70	22.41	16.00
2019-02-23 09:25:38	3.98	3.71	22.41	16.00
2019-02-23 09:28:38	3.98	3.72	22.42	16.00
2019-02-23 09:31:38	3.96	3.73	22.41	16.00
2019-02-23 09:34:38	3.97	3.74	22.42	16.00
2019-02-23 09:37:38	3.97	3.75	22.57	16.00
2019-02-23 09:40:38	3.97	3.76	22.60	16.00
2019-02-23 09:43:38	3.98	3.78	22.66	16.00
2019-02-23 09:46:38	3.98	3.79	22.71	16.00
2019-02-23 09:49:38	3.96	3.80	22.69	16.00
2019-02-23 09:52:38	3.97	3.82	22.71	16.00
2019-02-23 09:55:38	3.98	3.83	22.81	16.00
2019-02-23 09:58:38	3.98	3.85	22.86	16.00
2019-02-23 10:01:38	3.98	3.86	22.87	16.00
2019-02-23 10:04:38	3.96	3.88	22.78	16.00
2019-02-23 10:07:38	3.97	3.89	22.84	16.00
2019-02-23 10:10:38	3.97	3.91	22.82	16.00
2019-02-23 10:13:38	3.98	3.93	22.81	16.00
2019-02-23 10:16:38	3.98	3.94	22.70	16.00
2019-02-23 10:19:38	3.96	3.95	22.57	16.00
2019-02-23 10:22:38	3.97	3.97	22.55	16.00
2019-02-23 10:25:38	3.98	3.98	22.57	16.00
2019-02-23 10:28:38	3.98	4.00	22.46	16.00
2019-02-23 10:31:38	3.98	4.01	22.46	16.00
2019-02-23 10:34:38	3.96	4.03	22.38	16.00
2019-02-23 10:37:38	3.97	4.04	22.37	16.00
2019-02-23 10:40:38	3.97	4.05	22.32	16.00
2019-02-23 10:43:38	3.97	4.07	22.30	16.00
2019-02-23 10:46:38	3.97	4.09	22.29	16.00
2019-02-23 10:49:38	3.97	4.11	22.29	16.00
2019-02-23 10:52:38	3.97	4.13	22.35	16.00
2019-02-23 10:55:38	-4.20	3.92	22.36	16.00
2019-02-23 10:58:38	-4.00	3.87	22.29	16.00
2019-02-23 11:01:38	-4.00	3.84	22.61	16.00
2019-02-23 11:04:38	-4.00	3.82	22.93	16.00
2019-02-23 11:07:38	-4.00	3.80	23.27	16.00
2019-02-23 11:10:38	-4.00	3.79	23.61	16.00
2019-02-23 11:13:38	-4.00	3.78	23.94	16.00
2019-02-23 11:16:38	-4.00	3.76	24.21	16.00
2019-02-23 11:19:38	-4.00	3.75	24.59	16.00
2019-02-23 11:22:38	-4.00	3.73	24.88	16.00
2019-02-23 11:25:38	-4.00	3.72	25.06	16.00
2019-02-23 11:28:38	-4.00	3.71	25.20	16.00
2019-02-23 11:31:38	-4.00	3.69	25.39	16.00
2019-02-23 11:34:38	-4.00	3.68	25.60	16.00
2019-02-23 11:37:38	-4.00	3.66	25.68	16.00
2019-02-23 11:40:38	-4.00	3.64	25.83	16.00
2019-02-23 11:43:38	-4.00	3.62	25.93	16.00
2019-02-23 11:46:38	-4.00	3.60	25.84	16.00
2019-02-23 11:49:38	-4.00	3.58	25.86	16.00
2019-02-23 11:52:38	-4.00	3.57	25.81	16.00
2019-02-23 11:55:38	-4.00	3.55	25.82	16.00
2019-02-23 11:58:38	-4.00	3.54	25.78	16.00
2019-02-23 12:01:38	-4.00	3.53	25.72	16.00
2019-02-23 12:04:38	-4.00	3.51	25.71	16.00
2019-02-23 12:07:38	-4.00	3.50	25.53	16.00
2019-02-23 12:10:38	-4.00	3.49	25.55	16.00
2019-02-23 12:13:38	-4.00	3.48	25.47	16.00
2019-02-23 12:16:38	-4.00	3.47	25.50	16.00
2019-02-23 12:19:38	-4.00	3.46	25.50	16.00
2019-02-23 12:22:38	-4.00	3.44	25.45	16.00
2019-02-23 12:25:38	-4.00	3.43	25.45	16.00
2019-02-23 12:28:38	-4.00	3.42	25.60	16.00
2019-02-23 12:31:38	-4.00	3.41	25.56	16.00
2019-02-23 12:34:38	-4.00	3.40	25.66	16.00
2019-02-23 12:37:38	-4.00	3.39	25.60	16.00
2019-02-23 12:40:38	-4.00	3.38	25.81	16.00
2019-02-23 12:43:38	-4.00	3.36	25.76	16.00
2019-02-23 12:46:38	-4.00	3.35	25.91	16.00
2019-02-23 12:49:38	-4.00	3.33	26.27	16.00
2019-02-23 12:52:38	-4.00	3.31	26.35	16.00
2019-02-23 12:55:38	-4.00	3.30	26.43	16.00
2019-02-23 12:58:38	-4.00	3.28	26.54	16.00
2019-02-23 13:01:38	-4.00	3.25	26.65	16.00
2019-02-23 13:04:38	-4.00	3.23	26.70	16.00
2019-02-23 13:07:38	-4.00	3.21	26.78	16.00
2019-02-23 13:10:38	-4.00	3.18	26.84	16.00
2019-02-23 13:13:38	-4.00	3.15	26.98	16.00
2019-02-23 13:16:38	-4.00	3.10	27.06	16.00
2019-02-23 13:19:38	-4.00	3.01	27.38	16.00
2019-02-23 13:22:38	3.96	3.45	27.10	17.00
2019-02-23 13:25:38	3.97	3.47	26.69	17.00
2019-02-23 13:28:38	3.97	3.48	26.27	17.00
2019-02-23 13:31:38	3.97	3.50	25.95	17.00
2019-02-23 13:34:38	3.97	3.52	25.54	17.00
2019-02-23 13:37:38	3.97	3.54	25.16	17.00
2019-02-23 13:40:38	3.97	3.56	24.73	17.00
2019-02-23 13:43:38	3.97	3.58	24.32	17.00
2019-02-23 13:46:38	3.98	3.60	23.96	17.00
2019-02-23 13:49:38	3.98	3.62	23.67	17.00
2019-02-23 13:52:38	3.98	3.63	23.46	17.00
2019-02-23 13:55:38	3.98	3.64	23.18	17.00
2019-02-23 13:58:38	3.98	3.65	23.07	17.00
2019-02-23 14:01:38	3.97	3.66	22.90	17.00
2019-02-23 14:04:38	3.97	3.67	22.90	17.00
2019-02-23 14:07:38	3.97	3.68	22.87	17.00
2019-02-23 14:10:38	3.98	3.69	22.87	17.00
2019-02-23 14:13:38	3.98	3.70	22.81	17.00
2019-02-23 14:16:38	3.96	3.71	22.81	17.00
2019-02-23 14:19:38	3.97	3.72	22.91	17.00
2019-02-23 14:22:38	3.97	3.73	22.82	17.00
2019-02-23 14:25:38	3.98	3.74	22.85	17.00
2019-02-23 14:28:38	3.98	3.76	22.94	17.00
2019-02-23 14:31:38	3.95	3.77	23.01	17.00
2019-02-23 14:34:38	3.97	3.78	23.08	17.00
2019-02-23 14:37:38	3.97	3.79	23.09	17.00
2019-02-23 14:40:38	3.98	3.81	23.08	17.00
2019-02-23 14:43:38	3.98	3.82	23.07	17.00
2019-02-23 14:46:38	3.96	3.84	23.14	17.00
2019-02-23 14:49:38	3.97	3.85	23.04	17.00
2019-02-23 14:52:38	3.97	3.87	23.07	17.00
2019-02-23 14:55:38	3.98	3.88	23.01	17.00
2019-02-23 14:58:38	3.98	3.90	22.94	17.00
2019-02-23 15:01:38	3.97	3.92	22.92	17.00
2019-02-23 15:04:38	3.97	3.93	22.88	17.00
2019-02-23 15:07:38	3.97	3.94	22.79	17.00
2019-02-23 15:10:38	3.97	3.96	22.70	17.00
2019-02-23 15:13:38	3.98	3.98	22.68	17.00
2019-02-23 15:16:38	3.95	3.99	22.66	17.00
2019-02-23 15:19:38	3.97	4.00	22.57	17.00
2019-02-23 15:22:38	3.98	4.01	22.48	17.00
2019-02-23 15:25:38	3.98	4.03	22.45	17.00
2019-02-23 15:28:38	3.97	4.04	22.41	17.00
2019-02-23 15:31:38	3.98	4.06	22.43	17.00
2019-02-23 15:34:38	3.96	4.08	22.35	17.00
2019-02-23 15:37:38	3.97	4.10	22.34	17.00
2019-02-23 15:40:38	3.98	4.12	22.41	17.00
2019-02-23 15:43:38	3.98	4.14	22.38	17.00
2019-02-23 15:46:38	-4.00	3.90	22.41	17.00
2019-02-23 15:49:38	-4.00	3.87	22.43	17.00
2019-02-23 15:52:38	-4.00	3.84	22.73	17.00
2019-02-23 15:55:38	-4.00	3.82	23.07	17.00
2019-02-23 15:58:38	-4.00	3.80	23.51	17.00
2019-02-23 16:01:38	-4.00	3.79	23.87	17.00
2019-02-23 16:04:38	-4.00	3.77	24.14	17.00
2019-02-23 16:07:38	-4.00	3.76	24.43	17.00
2019-02-23 16:10:38	-4.00	3.75	24.60	17.00
2019-02-23 16:13:38	-4.00	3.73	24.81	17.00
2019-02-23 16:16:38	-4.00	3.72	25.04	17.00
2019-02-23 16:19:38	-4.00	3.71	25.23	17.00
2019-02-23 16:22:38	-4.00	3.69	25.33	17.00
2019-02-23 16:25:38	-4.00	3.68	25.52	17.00
2019-02-23 16:28:38	-4.00	3.66	25.65	17.00
2019-02-23 16:31:38	-4.00	3.64	25.69	17.00
2019-02-23 16:34:38	-4.00	3.62	25.72	17.00
2019-02-23 16:37:38	-4.00	3.60	25.81	17.00
2019-02-23 16:40:38	-4.00	3.58	25.69	17.00
2019-02-23 16:43:38	-4.00	3.57	25.68	17.00
2019-02-23 16:46:38	-4.00	3.55	25.59	17.00
2019-02-23 16:49:38	-4.00	3.54	25.53	17.00
2019-02-23 16:52:38	-4.00	3.52	25.33	17.00
2019-02-23 16:55:38	-4.00	3.51	25.21	17.00
2019-02-23 16:58:38	-4.00	3.50	25.18	17.00
2019-02-23 17:01:38	-4.00	3.49	25.15	17.00
2019-02-23 17:04:38	-4.00	3.48	25.15	17.00
2019-02-23 17:07:38	-4.00	3.47	25.06	17.00
2019-02-23 17:10:38	-4.00	3.46	25.15	17.00
2019-02-23 17:13:38	-4.00	3.45	25.06	17.00
2019-02-23 17:16:38	-4.00	3.44	25.18	17.00
2019-02-23 17:19:38	-4.00	3.42	25.13	17.00
2019-02-23 17:22:38	-4.00	3.41	25.12	17.00
2019-02-23 17:25:38	-4.00	3.40	25.12	17.00
2019-02-23 17:28:38	-4.00	3.39	25.17	17.00
2019-02-23 17:31:38	-4.00	3.37	25.15	17.00
2019-02-23 17:34:38	-4.00	3.36	25.29	17.00
2019-02-23 17:37:38	-4.00	3.34	25.38	17.00
2019-02-23 17:40:38	-4.00	3.33	25.47	17.00
2019-02-23 17:43:38	-4.00	3.31	25.72	17.00
2019-02-23 17:46:38	-4.00	3.29	25.79	17.00
2019-02-23 17:49:38	-4.00	3.27	25.90	17.00
2019-02-23 17:52:38	-4.00	3.25	26.06	17.00
2019-02-23 17:55:38	-4.00	3.23	26.15	17.00
2019-02-23 17:58:38	-4.00	3.20	26.25	17.00
2019-02-23 18:01:38	-4.00	3.17	26.21	17.00
2019-02-23 18:04:38	-4.00	3.14	26.37	17.00
2019-02-23 18:07:38	-4.00	3.08	26.36	17.00
2019-02-23 18:10:38	3.96	3.39	26.57	18.00
2019-02-23 18:13:38	3.96	3.46	26.15	18.00
2019-02-23 18:16:38	3.96	3.48	25.71	18.00
2019-02-23 18:19:38	3.96	3.49	25.32	18.00
2019-02-23 18:22:38	3.96	3.51	24.94	18.00
2019-02-23 18:25:38	3.97	3.53	24.59	18.00
2019-02-23 18:28:38	3.97	3.55	24.12	18.00
2019-02-23 18:31:38	3.97	3.57	23.72	18.00
2019-02-23 18:34:38	3.97	3.59	23.33	18.00
2019-02-23 18:37:38	3.98	3.60	22.99	18.00
2019-02-23 18:40:38	3.98	3.62	22.75	18.00
2019-02-23 18:43:38	3.98	3.64	22.53	18.00
2019-02-23 18:46:38	3.98	3.65	22.24	18.00
2019-02-23 18:49:38	3.98	3.66	22.15	18.00
2019-02-23 18:52:38	3.98	3.67	22.04	18.00
2019-02-23 18:55:38	3.96	3.68	21.97	18.00
2019-02-23 18:58:38	3.97	3.69	21.94	18.00
2019-02-23 19:01:38	3.97	3.70	21.93	18.00
2019-02-23 19:04:38	3.98	3.71	21.92	18.00
2019-02-23 19:07:38	3.98	3.72	22.02	18.00
2019-02-23 19:10:38	3.98	3.73	21.97	18.00
2019-02-23 19:13:38	3.96	3.73	21.93	18.00
2019-02-23 19:16:38	3.97	3.75	22.02	18.00
2019-02-23 19:19:38	3.97	3.76	22.06	18.00
2019-02-23 19:22:38	3.98	3.77	22.11	18.00
2019-02-23 19:25:38	3.98	3.79	22.13	18.00
2019-02-23 19:28:38	3.98	3.80	22.17	18.00
2019-02-23 19:31:38	3.96	3.81	22.15	18.00
2019-02-23 19:34:38	3.97	3.83	22.23	18.00
2019-02-23 19:37:38	3.97	3.84	22.17	18.00
2019-02-23 19:40:38	3.97	3.86	22.15	18.00
2019-02-23 19:43:38	3.98	3.88	22.15	18.00
2019-02-23 19:46:38	3.97	3.89	22.13	18.00
2019-02-23 19:49:38	3.97	3.90	22.04	18.00
2019-02-23 19:52:38	3.97	3.92	22.02	18.00
2019-02-23 19:55:38	3.98	3.94	21.90	18.00
2019-02-23 19:58:38	3.98	3.95	21.85	18.00
2019-02-23 20:01:38	3.98	3.96	21.75	18.00
2019-02-23 20:04:38	3.96	3.98	21.73	18.00
2019-02-23 20:07:38	3.97	3.99	21.70	18.00
2019-02-23 20:10:38	3.97	4.01	21.63	18.00
2019-02-23 20:13:38	3.97	4.02	21.57	18.00
2019-02-23 20:16:47	3.98	4.03	21.52	18.00
2019-02-23 20:19:47	3.97	4.05	21.56	18.00
2019-02-23 20:22:47	3.96	4.07	21.56	18.00
2019-02-23 20:25:47	3.97	4.09	21.56	18.00
2019-02-23 20:28:47	3.97	4.11	21.58	18.00
2019-02-23 20:31:47	3.97	4.13	21.61	18.00
2019-02-23 20:34:47	3.98	4.15	21.59	18.00
2019-02-23 20:37:47	-4.00	3.88	21.59	18.00
2019-02-23 20:40:47	-4.00	3.85	21.80	18.00
2019-02-23 20:43:47	-4.00	3.83	22.14	18.00
2019-02-23 20:46:47	-4.00	3.81	22.51	18.00
2019-02-23 20:49:47	-4.00	3.80	22.88	18.00
2019-02-23 20:52:47	-4.00	3.78	23.19	18.00
2019-02-23 20:55:47	-4.00	3.76	23.45	18.00
2019-02-23 20:58:47	-4.00	3.75	23.69	18.00
2019-02-23 21:01:47	-4.00	3.74	23.95	18.00
2019-02-23 21:04:47	-4.00	3.73	24.28	18.00
2019-02-23 21:07:47	-4.00	3.71	24.38	18.00
2019-02-23 21:10:47	-4.00	3.70	24.51	18.00
2019-02-23 21:13:47	-4.00	3.68	24.68	18.00
2019-02-23 21:16:47	-4.00	3.67	24.88	18.00
2019-02-23 21:19:47	-4.00	3.65	24.96	18.00
2019-02-23 21:22:47	-4.00	3.63	25.04	18.00
2019-02-23 21:25:47	-4.00	3.61	25.12	18.00
2019-02-23 21:28:47	-4.00	3.59	25.13	18.00
2019-02-23 21:31:47	-4.00	3.57	25.08	18.00
2019-02-23 21:34:47	-4.00	3.56	25.10	18.00
2019-02-23 21:37:47	-4.00	3.54	24.85	18.00
2019-02-23 21:40:47	-4.00	3.53	24.81	18.00
2019-02-23 21:43:47	-4.00	3.52	24.76	18.00
2019-02-23 21:46:47	-4.00	3.51	24.77	18.00
2019-02-23 21:49:47	-4.00	3.49	24.71	18.00
2019-02-23 21:52:47	-4.00	3.48	24.63	18.00
2019-02-23 21:55:47	-4.00	3.47	24.58	18.00
2019-02-23 21:58:47	-4.00	3.46	24.56	18.00
2019-02-23 22:01:47	-4.00	3.45	24.50	18.00
2019-02-23 22:04:47	-4.00	3.44	24.51	18.00
2019-02-23 22:07:47	-4.00	3.43	24.59	18.00
2019-02-23 22:10:47	-4.00	3.41	24.56	18.00
2019-02-23 22:13:47	-4.00	3.40	24.58	18.00
2019-02-23 22:16:47	-4.00	3.39	24.63	18.00
2019-02-23 22:19:47	-4.00	3.38	24.69	18.00
2019-02-23 22:22:47	-4.00	3.36	24.76	18.00
2019-02-23 22:25:47	-4.00	3.35	24.85	18.00
2019-02-23 22:28:47	-4.00	3.33	24.96	18.00
2019-02-23 22:31:47	-4.00	3.32	25.15	18.00
2019-02-23 22:34:47	-4.00	3.30	25.37	18.00
2019-02-23 22:37:47	-4.00	3.28	25.34	18.00
2019-02-23 22:40:47	-4.00	3.26	25.55	18.00
2019-02-23 22:43:47	-4.00	3.24	25.68	18.00
2019-02-23 22:46:47	-4.00	3.21	25.71	18.00
2019-02-23 22:49:47	-4.00	3.18	25.68	18.00
2019-02-23 22:52:47	-4.00	3.15	25.78	18.00
2019-02-23 22:55:47	-4.00	3.10	25.94	18.00
2019-02-23 22:58:47	-4.00	3.02	26.13	18.00
2019-02-23 23:01:47	3.96	3.45	25.84	19.00
2019-02-23 23:04:47	3.96	3.47	25.53	19.00
2019-02-23 23:07:47	3.96	3.49	25.15	19.00
2019-02-23 23:10:47	3.97	3.51	24.73	19.00
2019-02-23 23:13:47	3.97	3.53	24.34	19.00
2019-02-23 23:16:47	3.97	3.54	23.88	19.00
2019-02-23 23:19:47	3.97	3.56	23.54	19.00
2019-02-23 23:22:47	3.98	3.58	23.17	19.00
2019-02-23 23:25:47	3.98	3.60	22.79	19.00
2019-02-23 23:28:47	3.98	3.62	22.55	19.00
2019-02-23 23:31:47	3.98	3.63	22.27	19.00
2019-02-23 23:34:47	3.98	3.65	22.15	19.00
2019-02-23 23:37:47	3.98	3.66	22.01	19.00
2019-02-23 23:40:47	3.98	3.67	21.78	19.00
2019-02-23 23:43:47	3.98	3.68	21.75	19.00
2019-02-23 23:46:47	3.96	3.69	21.73	19.00
2019-02-23 23:49:47	3.97	3.69	21.68	19.00
2019-02-23 23:52:47	3.98	3.71	21.70	19.00
2019-02-23 23:55:47	3.98	3.72	21.66	19.00
2019-02-23 23:58:47	3.98	3.73	21.66	19.00
2019-02-24 00:01:47	3.98	3.74	21.75	19.00
2019-02-24 00:04:47	3.96	3.75	21.74	19.00
2019-02-24 00:07:47	3.97	3.76	21.77	19.00
2019-02-24 00:10:47	3.97	3.77	21.90	19.00
2019-02-24 00:13:47	3.98	3.78	21.86	19.00
2019-02-24 00:16:47	3.98	3.80	21.86	19.00
2019-02-24 00:19:47	3.98	3.81	21.89	19.00
2019-02-24 00:22:47	3.96	3.82	21.97	19.00
2019-02-24 00:25:47	3.97	3.84	22.01	19.00
2019-02-24 00:28:47	3.97	3.85	21.99	19.00
2019-02-24 00:31:47	3.97	3.87	21.93	19.00
2019-02-24 00:34:47	3.98	3.88	21.92	19.00
2019-02-24 00:37:47	3.97	3.90	21.85	19.00
2019-02-24 00:40:47	3.97	3.92	21.81	19.00
2019-02-24 00:43:47	3.97	3.94	21.76	19.00
2019-02-24 00:46:47	3.97	3.95	21.68	19.00
2019-02-24 00:49:47	3.98	3.97	21.60	19.00
2019-02-24 00:52:47	3.98	3.98	21.47	19.00
2019-02-24 00:55:47	3.96	3.99	21.41	19.00
2019-02-24 00:58:47	3.97	4.00	21.43	19.00
2019-02-24 01:01:47	3.97	4.02	21.33	19.00
2019-02-24 01:04:47	3.97	4.03	21.29	19.00
2019-02-24 01:07:47	3.98	4.05	21.32	19.00
2019-02-24 01:10:47	3.98	4.06	21.28	19.00
2019-02-24 01:13:47	3.96	4.08	21.29	19.00
2019-02-24 01:16:47	3.97	4.10	21.35	19.00
2019-02-24 01:19:47	3.97	4.12	21.26	19.00
2019-02-24 01:22:47	3.98	4.14	21.28	19.00
2019-02-24 01:25:47	-4.00	3.89	21.24	19.00
2019-02-24 01:28:47	-4.00	3.86	21.45	19.00
2019-02-24 01:31:47	-4.00	3.84	21.68	19.00
2019-02-24 01:34:47	-4.00	3.82	22.04	19.00
2019-02-24 01:37:47	-4.00	3.80	22.45	19.00
2019-02-24 01:40:47	-4.00	3.78	22.70	19.00
2019-02-24 01:43:47	-4.00	3.77	22.98	19.00
2019-02-24 01:46:47	-4.00	3.76	23.29	19.00
2019-02-24 01:49:47	-4.00	3.74	23.57	19.00
2019-02-24 01:52:47	-4.00	3.73	23.78	19.00
2019-02-24 01:55:47	-4.00	3.72	23.92	19.00
2019-02-24 01:58:47	-4.00	3.70	24.11	19.00
2019-02-24 02:01:47	-4.00	3.69	24.30	19.00
2019-02-24 02:04:47	-4.00	3.67	24.40	19.00
2019-02-24 02:07:47	-4.00	3.65	24.49	19.00
2019-02-24 02:10:47	-4.00	3.63	24.52	19.00
2019-02-24 02:13:47	-4.00	3.62	24.64	19.00
2019-02-24 02:16:47	-4.00	3.60	24.70	19.00
2019-02-24 02:19:47	-4.00	3.58	24.68	19.00
2019-02-24 02:22:47	-4.00	3.56	24.54	19.00
2019-02-24 02:25:47	-4.00	3.55	24.49	19.00
2019-02-24 02:28:47	-4.00	3.53	24.37	19.00
2019-02-24 02:31:47	-4.00	3.52	24.46	19.00
2019-02-24 02:34:47	-4.00	3.51	24.31	19.00
2019-02-24 02:37:47	-4.00	3.50	24.21	19.00
2019-02-24 02:40:47	-4.00	3.48	24.19	19.00
2019-02-24 02:43:47	-4.00	3.47	24.12	19.00
2019-02-24 02:46:47	-4.00	3.46	24.17	19.00
2019-02-24 02:49:47	-4.00	3.45	24.15	19.00
2019-02-24 02:52:47	-4.00	3.44	24.13	19.00
2019-02-24 02:55:47	-4.00	3.43	24.18	19.00
2019-02-24 02:58:47	-4.00	3.42	24.22	19.00
2019-02-24 03:01:47	-4.00	3.41	24.24	19.00
2019-02-24 03:04:47	-4.00	3.40	24.24	19.00
2019-02-24 03:07:47	-4.00	3.38	24.30	19.00
2019-02-24 03:10:47	-4.00	3.37	24.37	19.00
2019-02-24 03:13:47	-4.00	3.36	24.41	19.00
2019-02-24 03:16:47	-4.00	3.34	24.54	19.00
2019-02-24 03:19:47	-4.00	3.32	24.71	19.00
2019-02-24 03:22:47	-4.00	3.31	24.90	19.00
2019-02-24 03:25:47	-4.00	3.29	25.02	19.00
2019-02-24 03:28:47	-4.00	3.27	25.24	19.00
2019-02-24 03:31:47	-4.00	3.24	25.28	19.00
2019-02-24 03:34:47	-4.00	3.22	25.33	19.00
2019-02-24 03:37:47	-4.00	3.19	25.45	19.00
2019-02-24 03:40:47	-4.00	3.16	25.43	19.00
2019-02-24 03:43:47	-4.00	3.12	25.56	19.00
2019-02-24 03:46:47	-4.00	3.05	25.68	19.00
2019-02-24 03:49:47	3.96	3.43	25.75	20.00
2019-02-24 03:52:47	3.96	3.47	25.45	20.00
2019-02-24 03:55:47	3.96	3.48	25.01	20.00
2019-02-24 03:58:47	3.97	3.50	24.66	20.00
2019-02-24 04:01:47	3.97	3.52	24.22	20.00
2019-02-24 04:04:47	3.97	3.54	23.79	20.00
2019-02-24 04:07:47	3.97	3.56	23.34	20.00
2019-02-24 04:10:47	3.97	3.58	22.99	20.00
2019-02-24 04:13:47	3.97	3.60	22.68	20.00
2019-02-24 04:16:47	3.97	3.61	22.33	20.00
2019-02-24 04:19:47	3.98	3.63	22.13	20.00
2019-02-24 04:22:47	3.98	3.64	21.90	20.00
2019-02-24 04:25:47	3.98	3.65	21.71	20.00
2019-02-24 04:28:47	3.98	3.66	21.60	20.00
2019-02-24 04:31:47	3.98	3.67	21.57	20.00
2019-02-24 04:34:47	3.98	3.68	21.49	20.00
2019-02-24 04:37:47	3.97	3.69	21.52	20.00
2019-02-24 04:40:47	3.97	3.70	21.51	20.00
2019-02-24 04:43:47	3.98	3.71	21.45	20.00
2019-02-24 04:46:47	3.98	3.73	21.61	20.00
2019-02-24 04:49:47	3.98	3.73	21.51	20.00
2019-02-24 04:52:47	3.98	3.74	21.45	20.00
2019-02-24 04:55:47	3.97	3.76	21.56	20.00
2019-02-24 04:58:47	3.97	3.77	21.54	20.00
2019-02-24 05:01:47	3.97	3.78	21.61	20.00
2019-02-24 05:04:47	3.97	3.79	21.66	20.00
2019-02-24 05:07:47	3.98	3.81	21.66	20.00
2019-02-24 05:10:47	3.96	3.82	21.79	20.00
2019-02-24 05:13:47	3.97	3.83	21.71	20.00
2019-02-24 05:16:47	3.97	3.85	21.83	20.00
2019-02-24 05:19:47	3.98	3.87	21.77	20.00
2019-02-24 05:22:47	3.98	3.88	21.72	20.00
2019-02-24 05:25:47	3.98	3.90	21.70	20.00
2019-02-24 05:28:47	3.96	3.91	21.57	20.00
2019-02-24 05:31:47	3.97	3.93	21.56	20.00
2019-02-24 05:34:47	3.97	3.94	21.50	20.00
2019-02-24 05:37:47	3.97	3.96	21.41	20.00
2019-02-24 05:40:47	3.98	3.97	21.31	20.00
2019-02-24 05:43:47	3.98	3.99	21.31	20.00
2019-02-24 05:46:47	3.96	4.00	21.25	20.00
2019-02-24 05:49:47	3.97	4.01	21.21	20.00
2019-02-24 05:52:47	3.97	4.03	21.19	20.00
2019-02-24 05:55:47	3.97	4.04	21.11	20.00
2019-02-24 05:58:47	3.97	4.06	21.09	20.00
2019-02-24 06:01:47	3.97	4.08	21.12	20.00
2019-02-24 06:04:47	3.96	4.09	21.05	20.00
2019-02-24 06:07:47	3.97	4.12	21.13	20.00
2019-02-24 06:10:47	3.97	4.13	21.10	20.00
2019-02-24 06:13:47	-4.01	3.91	21.14	20.00
2019-02-24 06:16:47	-4.00	3.87	21.22	20.00
2019-02-24 06:19:47	-4.00	3.84	21.43	20.00
2019-02-24 06:22:47	-4.00	3.82	21.78	20.00
2019-02-24 06:25:47	-4.00	3.81	22.10	20.00
2019-02-24 06:28:47	-4.00	3.79	22.41	20.00
2019-02-24 06:31:47	-4.00	3.78	22.71	20.00
2019-02-24 06:34:47	-4.00	3.76	22.99	20.00
2019-02-24 06:37:47	-4.00	3.75	23.23	20.00
2019-02-24 06:40:47	-4.00	3.73	23.45	20.00
2019-02-24 06:43:47	-4.00	3.72	23.60	20.00
2019-02-24 06:46:47	-4.00	3.71	23.88	20.00
2019-02-24 06:49:47	-4.00	3.69	24.00	20.00
2019-02-24 06:52:46	-4.00	3.68	24.17	20.00
2019-02-24 06:55:46	-4.00	3.66	24.29	20.00
2019-02-24 06:58:46	-4.00	3.64	24.36	20.00
2019-02-24 07:01:46	-4.00	3.62	24.38	20.00
2019-02-24 07:04:46	-4.00	3.60	24.47	20.00
2019-02-24 07:07:46	-4.00	3.59	24.50	20.00
2019-02-24 07:10:46	-4.00	3.57	24.41	20.00
2019-02-24 07:13:46	-4.00	3.55	24.39	20.00
2019-02-24 07:16:46	-4.00	3.54	24.29	20.00
2019-02-24 07:19:46	-4.00	3.52	24.30	20.00
2019-02-24 07:22:47	-4.00	3.51	24.30	20.00
2019-02-24 07:25:46	-4.00	3.50	24.16	20.00
2019-02-24 07:28:46	-4.00	3.49	24.11	20.00
2019-02-24 07:31:46	-4.00	3.48	24.04	20.00
2019-02-24 07:34:46	-4.00	3.47	24.05	20.00
2019-02-24 07:37:46	-4.00	3.46	24.07	20.00
2019-02-24 07:40:46	-4.00	3.44	24.02	20.00
2019-02-24 07:43:46	-4.00	3.43	24.04	20.00
2019-02-24 07:46:46	-4.00	3.42	24.02	20.00
2019-02-24 07:49:46	-4.00	3.41	24.07	20.00
2019-02-24 07:52:46	-4.00	3.40	24.16	20.00
2019-02-24 07:55:46	-4.00	3.39	24.28	20.00
2019-02-24 07:58:46	-4.00	3.37	24.31	20.00
2019-02-24 08:01:46	-4.00	3.36	24.36	20.00
2019-02-24 08:04:46	-4.00	3.34	24.50	20.00
2019-02-24 08:07:46	-4.00	3.33	24.65	20.00
2019-02-24 08:10:46	-4.00	3.31	24.77	20.00
2019-02-24 08:13:46	-4.00	3.29	24.96	20.00
2019-02-24 08:16:46	-4.00	3.27	24.99	20.00
2019-02-24 08:19:46	-4.00	3.25	25.15	20.00
2019-02-24 08:22:46	-4.00	3.23	25.31	20.00
2019-02-24 08:25:46	-4.00	3.20	25.34	20.00
2019-02-24 08:28:46	-4.00	3.17	25.47	20.00
2019-02-24 08:31:46	-4.00	3.13	25.53	20.00
2019-02-24 08:34:46	-4.00	3.08	25.68	20.00
2019-02-24 08:37:46	3.96	3.39	25.86	21.00
2019-02-24 08:40:46	3.96	3.46	25.55	21.00
2019-02-24 08:43:46	3.96	3.48	25.21	21.00
2019-02-24 08:46:46	3.96	3.50	24.91	21.00
2019-02-24 08:49:46	3.96	3.51	24.43	21.00
2019-02-24 08:52:46	3.97	3.53	24.01	21.00
2019-02-24 08:55:46	3.97	3.55	23.63	21.00
2019-02-24 08:58:46	3.97	3.57	23.26	21.00
2019-02-24 09:01:46	3.97	3.59	22.84	21.00
2019-02-24 09:04:46	3.98	3.61	22.53	21.00
2019-02-24 09:07:46	3.97	3.62	22.23	21.00
2019-02-24 09:10:46	3.97	3.64	22.13	21.00
2019-02-24 09:13:46	3.97	3.65	21.94	21.00
2019-02-24 09:16:46	3.98	3.66	21.75	21.00
2019-02-24 09:19:46	3.98	3.67	21.72	21.00
2019-02-24 09:22:46	3.98	3.68	21.64	21.00
2019-02-24 09:25:46	3.96	3.69	21.56	21.00
2019-02-24 09:28:46	3.97	3.70	21.62	21.00
2019-02-24 09:31:46	3.97	3.71	21.58	21.00
2019-02-24 09:34:46	3.97	3.72	21.64	21.00
2019-02-24 09:37:46	3.98	3.73	21.75	21.00
2019-02-24 09:40:46	3.98	3.74	21.69	21.00
2019-02-24 09:43:46	3.96	3.75	21.80	21.00
2019-02-24 09:46:46	3.97	3.76	21.81	21.00
2019-02-24 09:49:46	3.97	3.78	21.86	21.00
2019-02-24 09:52:46	3.97	3.79	21.91	21.00
2019-02-24 09:55:46	3.97	3.80	21.94	21.00
2019-02-24 09:58:46	3.98	3.81	21.93	21.00
2019-02-24 10:01:46	3.96	3.83	21.98	21.00
2019-02-24 10:04:46	3.96	3.84	22.04	21.00
2019-02-24 10:07:46	3.97	3.86	22.04	21.00
2019-02-24 10:10:46	3.98	3.88	22.03	21.00
2019-02-24 10:13:46	3.97	3.89	22.01	21.00
2019-02-24 10:16:46	3.98	3.91	21.94	21.00
2019-02-24 10:19:46	3.95	3.92	21.94	21.00
2019-02-24 10:22:46	3.97	3.94	21.75	21.00
2019-02-24 10:25:46	3.97	3.95	21.70	21.00
2019-02-24 10:28:46	3.97	3.97	21.66	21.00
2019-02-24 10:31:46	3.98	3.98	21.57	21.00
2019-02-24 10:34:46	3.98	4.00	21.52	21.00
2019-02-24 10:37:46	3.96	4.01	21.40	21.00
2019-02-24 10:40:46	3.97	4.02	21.43	21.00
2019-02-24 10:43:48	3.97	4.04	21.38	21.00
2019-02-24 10:46:48	3.97	4.05	21.39	21.00
2019-02-24 10:49:48	3.97	4.07	21.41	21.00
2019-02-24 10:52:48	3.98	4.09	21.39	21.00
2019-02-24 10:55:48	3.96	4.11	21.42	21.00
2019-02-24 10:58:48	3.97	4.13	21.47	21.00
2019-02-24 11:01:48	3.97	4.15	21.47	21.00
2019-02-24 11:04:48	-4.00	3.87	21.47	21.00
2019-02-24 11:07:48	-4.00	3.85	21.68	21.00
2019-02-24 11:10:48	-4.00	3.83	22.04	21.00
2019-02-24 11:13:48	-4.00	3.81	22.37	21.00
2019-02-24 11:16:48	-4.00	3.79	22.69	21.00
2019-02-24 11:19:48	-4.00	3.78	23.06	21.00
2019-02-24 11:22:48	-4.00	3.76	23.35	21.00
2019-02-24 11:25:48	-4.00	3.75	23.65	21.00
2019-02-24 11:28:48	-4.00	3.74	23.86	21.00
2019-02-24 11:31:48	-4.00	3.73	24.04	21.00
2019-02-24 11:34:48	-4.00	3.71	24.22	21.00
2019-02-24 11:37:48	-4.00	3.70	24.36	21.00
2019-02-24 11:40:48	-4.00	3.68	24.49	21.00
2019-02-24 11:43:48	-4.00	3.66	24.74	21.00
2019-02-24 11:46:48	-4.00	3.64	24.86	21.00
2019-02-24 11:49:48	-4.00	3.63	24.87	21.00
2019-02-24 11:52:48	-4.00	3.61	25.05	21.00
2019-02-24 11:55:48	-4.00	3.59	24.96	21.00
2019-02-24 11:58:48	-4.00	3.57	24.91	21.00
2019-02-24 12:01:48	-4.00	3.56	24.86	21.00
2019-02-24 12:04:48	-4.00	3.54	24.78	21.00
2019-02-24 12:07:48	-4.00	3.53	24.69	21.00
2019-02-24 12:10:48	-4.00	3.52	24.61	21.00
2019-02-24 12:13:48	-4.00	3.50	24.52	21.00
2019-02-24 12:16:48	-4.00	3.49	24.55	21.00
2019-02-24 12:19:48	-4.00	3.48	24.44	21.00
2019-02-24 12:22:48	-4.00	3.47	24.46	21.00
2019-02-24 12:25:48	-4.00	3.46	24.40	21.00
2019-02-24 12:28:48	-4.00	3.45	24.40	21.00
2019-02-24 12:31:48	-4.00	3.44	24.48	21.00
2019-02-24 12:34:48	-4.00	3.43	24.48	21.00
2019-02-24 12:37:48	-4.00	3.41	24.50	21.00
2019-02-24 12:40:48	-4.00	3.40	24.64	21.00
2019-02-24 12:43:48	-4.00	3.39	24.61	21.00
2019-02-24 12:46:48	-4.00	3.38	24.72	21.00
2019-02-24 12:49:48	-4.00	3.36	24.76	21.00
2019-02-24 12:52:48	-4.00	3.35	24.94	21.00
2019-02-24 12:55:48	-4.00	3.33	25.02	21.00
2019-02-24 12:58:48	-4.00	3.32	25.16	21.00
2019-02-24 13:01:48	-4.00	3.30	25.27	21.00
2019-02-24 13:04:48	-4.00	3.28	25.45	21.00
2019-02-24 13:07:48	-4.00	3.26	25.67	21.00
2019-02-24 13:10:48	-4.00	3.23	25.70	21.00
2019-02-24 13:13:48	-4.00	3.21	25.84	21.00
2019-02-24 13:16:48	-4.00	3.18	25.89	21.00
2019-02-24 13:19:48	-4.00	3.15	25.92	21.00
2019-02-24 13:22:48	-4.00	3.10	26.08	21.00
2019-02-24 13:25:48	-4.00	3.02	26.16	21.00
2019-02-24 13:28:48	3.96	3.45	26.08	22.00
2019-02-24 13:31:48	3.96	3.47	25.78	22.00
2019-02-24 13:34:48	3.96	3.49	25.44	22.00
2019-02-24 13:37:48	3.96	3.50	25.11	22.00
2019-02-24 13:40:48	3.97	3.52	24.71	22.00
2019-02-24 13:43:48	3.97	3.54	24.34	22.00
2019-02-24 13:46:48	3.97	3.56	23.87	22.00
2019-02-24 13:49:48	3.97	3.58	23.56	22.00
2019-02-24 13:52:48	3.97	3.60	23.30	22.00
2019-02-24 13:55:48	3.98	3.62	22.94	22.00
2019-02-24 13:58:48	3.98	3.63	22.70	22.00
2019-02-24 14:01:48	3.98	3.64	22.55	22.00
2019-02-24 14:04:48	3.98	3.66	22.40	22.00
2019-02-24 14:07:48	3.96	3.67	22.20	22.00
2019-02-24 14:10:48	3.97	3.68	22.12	22.00
2019-02-24 14:13:48	3.97	3.69	22.14	22.00
2019-02-24 14:16:48	3.97	3.69	22.10	22.00
2019-02-24 14:19:48	3.98	3.70	22.06	22.00
2019-02-24 14:22:48	3.98	3.71	22.08	22.00
2019-02-24 14:25:48	3.96	3.72	22.13	22.00
2019-02-24 14:28:48	3.97	3.73	22.12	22.00
2019-02-24 14:31:48	3.97	3.75	22.16	22.00
2019-02-24 14:34:48	3.97	3.76	22.24	22.00
2019-02-24 14:37:48	3.97	3.77	22.24	22.00
2019-02-24 14:40:48	3.95	3.78	22.29	22.00
2019-02-24 14:43:48	3.97	3.80	22.29	22.00
2019-02-24 14:46:48	3.97	3.81	22.39	22.00
2019-02-24 14:49:48	3.97	3.82	22.40	22.00
2019-02-24 14:52:48	3.97	3.84	22.43	22.00
2019-02-24 14:55:48	3.97	3.85	22.41	22.00
2019-02-24 14:58:48	3.96	3.87	22.39	22.00
2019-02-24 15:01:48	3.97	3.88	22.35	22.00
2019-02-24 15:04:48	3.97	3.90	22.34	22.00
2019-02-24 15:07:48	3.97	3.92	22.30	22.00
2019-02-24 15:10:48	3.98	3.93	22.22	22.00
2019-02-24 15:13:48	3.96	3.95	22.14	22.00
2019-02-24 15:16:48	3.97	3.96	22.13	22.00
2019-02-24 15:19:48	3.97	3.97	22.05	22.00
2019-02-24 15:22:48	3.97	3.99	21.96	22.00
2019-02-24 15:25:48	3.98	4.00	21.82	22.00
2019-02-24 15:28:48	3.96	4.01	21.76	22.00
2019-02-24 15:31:48	3.97	4.03	21.78	22.00
2019-02-24 15:34:48	3.97	4.05	21.73	22.00
2019-02-24 15:37:48	3.98	4.06	21.70	22.00
2019-02-24 15:40:48	3.98	4.08	21.73	22.00
2019-02-24 15:43:48	3.96	4.10	21.72	22.00
2019-02-24 15:46:48	3.97	4.12	21.73	22.00
2019-02-24 15:49:48	3.97	4.14	21.69	22.00
2019-02-24 15:52:48	-4.00	3.89	21.66	22.00
2019-02-24 15:55:48	-4.00	3.86	21.83	22.00
2019-02-24 15:58:48	-4.00	3.84	22.09	22.00
2019-02-24 16:01:48	-4.00	3.82	22.40	22.00
2019-02-24 16:04:48	-4.00	3.80	22.76	22.00
2019-02-24 16:07:48	-4.00	3.79	23.08	22.00
2019-02-24 16:10:48	-4.00	3.77	23.36	22.00
2019-02-24 16:13:48	-4.00	3.76	23.65	22.00
2019-02-24 16:16:48	-4.00	3.75	24.02	22.00
2019-02-24 16:19:48	-4.00	3.73	24.16	22.00
2019-02-24 16:22:48	-4.00	3.72	24.31	22.00
2019-02-24 16:25:48	-4.00	3.70	24.54	22.00
2019-02-24 16:28:48	-4.00	3.69	24.67	22.00
2019-02-24 16:31:48	-4.00	3.67	24.76	22.00
2019-02-24 16:34:48	-4.00	3.65	24.99	22.00
2019-02-24 16:37:48	-4.00	3.64	25.16	22.00
2019-02-24 16:40:48	-4.00	3.62	25.19	22.00
2019-02-24 16:43:48	-4.00	3.60	25.14	22.00
2019-02-24 16:46:48	-4.00	3.58	25.15	22.00
2019-02-24 16:49:48	-4.00	3.57	25.10	22.00
2019-02-24 16:52:48	-4.00	3.55	25.06	22.00
2019-02-24 16:55:48	-4.00	3.53	24.94	22.00
2019-02-24 16:58:48	-4.00	3.52	24.81	22.00
2019-02-24 17:01:48	-4.00	3.51	24.84	22.00
2019-02-24 17:04:48	-4.00	3.50	24.78	22.00
2019-02-24 17:07:48	-4.00	3.49	24.72	22.00
2019-02-24 17:10:48	-4.00	3.47	24.60	22.00
2019-02-24 17:13:48	-4.00	3.46	24.68	22.00
2019-02-24 17:16:48	-4.00	3.45	24.58	22.00
2019-02-24 17:19:48	-4.00	3.44	24.58	22.00
2019-02-24 17:22:48	-4.00	3.43	24.52	22.00
2019-02-24 17:25:48	-4.00	3.42	24.58	22.00
2019-02-24 17:28:48	-4.00	3.41	24.59	22.00
2019-02-24 17:31:48	-4.00	3.40	24.75	22.00
2019-02-24 17:34:48	-4.00	3.38	24.69	22.00
2019-02-24 17:37:48	-4.00	3.37	24.79	22.00
2019-02-24 17:40:48	-4.00	3.36	24.93	22.00
2019-02-24 17:43:48	-4.00	3.34	24.95	22.00
2019-02-24 17:46:48	-4.00	3.32	25.15	22.00
2019-02-24 17:49:48	-4.00	3.31	25.25	22.00
2019-02-24 17:52:48	-4.00	3.29	25.43	22.00
2019-02-24 17:55:48	-4.00	3.27	25.45	22.00
2019-02-24 17:58:48	-4.00	3.25	25.63	22.00
2019-02-24 18:01:48	-4.00	3.22	25.71	22.00
2019-02-24 18:04:48	-4.00	3.20	25.82	22.00
2019-02-24 18:07:48	-4.00	3.17	25.83	22.00
2019-02-24 18:10:48	-4.00	3.13	25.84	22.00
2019-02-24 18:13:48	-4.00	3.06	26.02	22.00
2019-02-24 18:16:48	3.95	3.41	26.24	23.00
2019-02-24 18:19:48	3.96	3.46	25.72	23.00
2019-02-24 18:22:48	3.96	3.48	25.33	23.00
2019-02-24 18:25:48	3.96	3.50	24.97	23.00
2019-02-24 18:28:48	3.96	3.51	24.55	23.00
2019-02-24 18:31:48	3.97	3.53	24.15	23.00
2019-02-24 18:34:48	3.97	3.55	23.73	23.00
2019-02-24 18:37:48	3.97	3.57	23.36	23.00
2019-02-24 18:40:48	3.97	3.59	22.97	23.00
2019-02-24 18:43:48	3.97	3.61	22.66	23.00
2019-02-24 18:46:48	3.97	3.63	22.37	23.00
2019-02-24 18:49:48	3.97	3.64	22.13	23.00
2019-02-24 18:52:48	3.98	3.65	21.90	23.00
2019-02-24 18:55:48	3.97	3.66	21.75	23.00
2019-02-24 18:58:48	3.98	3.67	21.75	23.00
[truncated: 115,308 more rows]
