# Supplementary material for: Data from long time testing of 18650 lithium polymer batteries
Source: Data Brief. 2020 Jan 15;29:105137. doi: 10.1016/j.dib.2020.105137 (PMC6992949; doi:10.1016/j.dib.2020.105137)
Supplement: Multimedia component 1 [file mmc1.zip › bat #3.txt]

2019-03-02 12:46:50	0.01	0.00	-91.87	0.00
2019-03-02 12:53:00	0.01	0.00	-91.86	0.00
2019-03-04 19:27:08	3.95	3.73	17.95	1.00
2019-03-04 19:30:08	3.95	3.75	18.37	1.00
2019-03-04 19:33:08	3.95	3.77	18.89	1.00
2019-03-04 19:36:10	3.95	3.77	19.25	1.00
2019-03-04 19:39:10	3.95	3.79	19.77	1.00
2019-03-04 19:42:10	3.95	3.81	20.08	1.00
2019-03-04 19:45:10	3.95	3.82	20.46	1.00
2019-03-04 19:48:10	3.95	3.83	20.76	1.00
2019-03-04 19:51:10	3.95	3.85	21.03	1.00
2019-03-04 19:54:10	3.95	3.87	21.28	1.00
2019-03-04 19:57:10	3.95	3.88	21.46	1.00
2019-03-04 20:00:10	3.95	3.90	21.62	1.00
2019-03-04 20:03:10	3.95	3.91	21.77	1.00
2019-03-04 20:06:10	3.95	3.93	21.93	1.00
2019-03-04 20:09:10	3.95	3.94	22.06	1.00
2019-03-04 20:12:10	3.95	3.96	22.11	1.00
2019-03-04 20:15:10	3.95	3.97	22.22	1.00
2019-03-04 20:18:10	3.95	3.99	22.28	1.00
2019-03-04 20:21:10	3.95	4.00	22.34	1.00
2019-03-04 20:24:10	3.95	4.01	22.37	1.00
2019-03-04 20:27:10	3.95	4.03	22.44	1.00
2019-03-04 20:30:10	3.95	4.04	22.57	1.00
2019-03-04 20:33:10	3.95	4.06	22.62	1.00
2019-03-04 20:36:10	3.95	4.07	22.62	1.00
2019-03-04 20:39:10	3.95	4.09	22.71	1.00
2019-03-04 20:42:10	3.96	4.11	22.82	1.00
2019-03-04 20:45:10	3.95	4.12	22.81	1.00
2019-03-04 20:48:10	3.94	4.14	22.90	1.00
2019-03-04 20:51:10	-4.00	3.91	22.59	1.00
2019-03-04 20:54:10	-4.00	3.88	21.81	1.00
2019-03-04 20:57:10	-4.00	3.86	21.42	1.00
2019-03-04 21:00:10	-4.00	3.84	21.14	1.00
2019-03-04 21:03:10	-4.00	3.82	20.95	1.00
2019-03-04 21:06:10	-4.00	3.80	20.83	1.00
2019-03-04 21:09:10	-4.00	3.79	20.66	1.00
2019-03-04 21:12:10	-4.00	3.77	20.64	1.00
2019-03-04 21:15:10	-4.00	3.76	20.51	1.00
2019-03-04 21:18:10	-4.00	3.75	20.45	1.00
2019-03-04 21:21:10	-4.00	3.73	20.45	1.00
2019-03-04 21:24:10	-4.00	3.72	20.44	1.00
2019-03-04 21:27:10	-4.00	3.70	20.46	1.00
2019-03-04 21:30:10	-4.00	3.69	20.37	1.00
2019-03-04 21:33:10	-4.00	3.67	20.39	1.00
2019-03-04 21:36:10	-4.00	3.65	20.36	1.00
2019-03-04 21:39:10	-4.00	3.64	20.37	1.00
2019-03-04 21:42:10	-4.00	3.62	20.36	1.00
2019-03-04 21:45:10	-4.00	3.60	20.34	1.00
2019-03-04 21:48:10	-4.00	3.58	20.30	1.00
2019-03-04 21:51:10	-4.00	3.57	20.23	1.00
2019-03-04 21:54:10	-4.00	3.55	20.17	1.00
2019-03-04 21:57:10	-4.00	3.54	20.08	1.00
2019-03-04 22:00:10	-4.00	3.52	20.03	1.00
2019-03-04 22:03:10	-4.00	3.51	19.97	1.00
2019-03-04 22:06:10	-4.00	3.50	19.93	1.00
2019-03-04 22:09:10	-4.00	3.49	19.89	1.00
2019-03-04 22:12:10	-4.00	3.48	19.89	1.00
2019-03-04 22:15:10	-4.00	3.47	19.87	1.00
2019-03-04 22:18:10	-4.00	3.46	19.89	1.00
2019-03-04 22:21:10	-4.00	3.45	19.89	1.00
2019-03-04 22:24:10	-4.00	3.44	19.89	1.00
2019-03-04 22:27:10	-4.00	3.43	19.89	1.00
2019-03-04 22:30:10	-4.00	3.42	19.90	1.00
2019-03-04 22:33:10	-4.00	3.41	19.94	1.00
2019-03-04 22:36:10	-4.00	3.40	19.92	1.00
2019-03-04 22:39:10	-4.00	3.39	20.04	1.00
2019-03-04 22:42:10	-4.00	3.37	20.08	1.00
2019-03-04 22:45:10	-4.00	3.36	20.11	1.00
2019-03-04 22:48:10	-4.00	3.34	20.17	1.00
2019-03-04 22:51:10	-4.00	3.33	20.19	1.00
2019-03-04 22:54:10	-4.00	3.31	20.27	1.00
2019-03-04 22:57:10	-4.00	3.29	20.36	1.00
2019-03-04 23:00:10	-4.00	3.27	20.36	1.00
2019-03-04 23:03:10	-4.00	3.25	20.43	1.00
2019-03-04 23:06:10	-4.00	3.23	20.41	1.00
2019-03-04 23:09:10	-4.00	3.20	20.44	1.00
2019-03-04 23:12:10	-4.00	3.17	20.46	1.00
2019-03-04 23:15:10	-4.00	3.11	20.54	1.00
2019-03-04 23:18:10	-4.00	3.01	20.69	1.00
2019-03-04 23:21:10	3.95	3.44	20.70	2.00
2019-03-04 23:24:10	3.95	3.47	20.86	2.00
2019-03-04 23:27:10	3.95	3.49	21.12	2.00
2019-03-04 23:30:10	3.95	3.50	21.35	2.00
2019-03-04 23:33:10	3.95	3.52	21.49	2.00
2019-03-04 23:36:10	3.95	3.54	21.54	2.00
2019-03-04 23:39:10	3.95	3.56	21.62	2.00
2019-03-04 23:42:10	3.95	3.57	21.59	2.00
2019-03-04 23:45:10	3.95	3.59	21.77	2.00
2019-03-04 23:48:10	3.95	3.61	21.77	2.00
2019-03-04 23:51:10	3.95	3.62	21.66	2.00
2019-03-04 23:54:10	3.95	3.64	21.73	2.00
2019-03-04 23:57:10	3.95	3.65	21.69	2.00
2019-03-05 00:00:10	3.96	3.66	21.74	2.00
2019-03-05 00:03:10	3.95	3.66	21.81	2.00
2019-03-05 00:06:10	3.95	3.67	21.85	2.00
2019-03-05 00:09:10	3.96	3.68	22.02	2.00
2019-03-05 00:12:10	3.95	3.69	22.10	2.00
2019-03-05 00:15:10	3.95	3.70	22.19	2.00
2019-03-05 00:18:10	3.95	3.71	22.29	2.00
2019-03-05 00:21:10	3.95	3.72	22.37	2.00
2019-03-05 00:24:10	3.95	3.73	22.51	2.00
2019-03-05 00:27:10	3.95	3.74	22.53	2.00
2019-03-05 00:30:10	3.94	3.75	22.71	2.00
2019-03-05 00:33:10	3.95	3.76	22.67	2.00
2019-03-05 00:36:10	3.95	3.77	22.74	2.00
2019-03-05 00:39:10	3.95	3.79	22.82	2.00
2019-03-05 00:42:10	3.95	3.80	22.87	2.00
2019-03-05 00:45:10	3.95	3.81	23.00	2.00
2019-03-05 00:48:10	3.96	3.83	23.00	2.00
2019-03-05 00:51:10	3.95	3.84	23.06	2.00
2019-03-05 00:54:10	3.95	3.86	23.10	2.00
2019-03-05 00:57:10	3.95	3.88	23.04	2.00
2019-03-05 01:00:10	3.95	3.89	22.99	2.00
2019-03-05 01:03:10	3.95	3.91	22.95	2.00
2019-03-05 01:06:10	3.95	3.93	22.85	2.00
2019-03-05 01:09:10	3.95	3.94	22.81	2.00
2019-03-05 01:12:10	3.95	3.96	22.72	2.00
2019-03-05 01:15:10	3.95	3.97	22.73	2.00
2019-03-05 01:18:10	3.95	3.98	22.73	2.00
2019-03-05 01:21:10	3.96	4.00	22.62	2.00
2019-03-05 01:24:10	3.95	4.01	22.56	2.00
2019-03-05 01:27:10	3.95	4.02	22.55	2.00
2019-03-05 01:30:10	3.95	4.04	22.60	2.00
2019-03-05 01:33:10	3.95	4.05	22.56	2.00
2019-03-05 01:36:10	3.95	4.07	22.61	2.00
2019-03-05 01:39:10	3.95	4.09	22.53	2.00
2019-03-05 01:42:10	3.95	4.11	22.53	2.00
2019-03-05 01:45:10	3.95	4.12	22.54	2.00
2019-03-05 01:48:10	3.95	4.14	22.62	2.00
2019-03-05 01:51:10	-4.00	3.91	22.35	2.00
2019-03-05 01:54:10	-4.00	3.88	21.54	2.00
2019-03-05 01:57:10	-4.00	3.86	21.06	2.00
2019-03-05 02:00:10	-4.00	3.84	20.82	2.00
2019-03-05 02:03:10	-4.00	3.82	20.57	2.00
2019-03-05 02:06:10	-4.00	3.80	20.37	2.00
2019-03-05 02:09:10	-4.00	3.79	20.26	2.00
2019-03-05 02:12:10	-4.00	3.77	20.17	2.00
2019-03-05 02:15:10	-4.00	3.76	20.11	2.00
2019-03-05 02:18:10	-4.00	3.75	20.07	2.00
2019-03-05 02:21:10	-4.00	3.73	20.06	2.00
2019-03-05 02:24:10	-4.00	3.72	20.04	2.00
2019-03-05 02:27:10	-4.00	3.70	20.04	2.00
2019-03-05 02:30:10	-4.00	3.69	20.00	2.00
2019-03-05 02:33:10	-4.00	3.67	19.98	2.00
2019-03-05 02:36:10	-4.00	3.65	19.98	2.00
2019-03-05 02:39:10	-4.00	3.64	19.92	2.00
2019-03-05 02:42:10	-4.00	3.62	19.90	2.00
2019-03-05 02:45:10	-4.00	3.60	19.87	2.00
2019-03-05 02:48:10	-4.00	3.58	19.80	2.00
2019-03-05 02:51:10	-4.00	3.57	19.74	2.00
2019-03-05 02:54:10	-4.00	3.55	19.65	2.00
2019-03-05 02:57:10	-4.00	3.54	19.61	2.00
2019-03-05 03:00:10	-4.00	3.52	19.54	2.00
2019-03-05 03:03:10	-4.00	3.51	19.49	2.00
2019-03-05 03:06:10	-4.00	3.50	19.44	2.00
2019-03-05 03:09:10	-4.00	3.49	19.45	2.00
2019-03-05 03:12:10	-4.00	3.48	19.40	2.00
2019-03-05 03:15:10	-4.00	3.47	19.43	2.00
2019-03-05 03:18:10	-4.00	3.46	19.39	2.00
2019-03-05 03:21:10	-4.00	3.45	19.41	2.00
2019-03-05 03:24:10	-4.00	3.44	19.42	2.00
2019-03-05 03:27:10	-4.00	3.43	19.44	2.00
2019-03-05 03:30:10	-4.00	3.42	19.42	2.00
2019-03-05 03:33:10	-4.00	3.41	19.46	2.00
2019-03-05 03:36:10	-4.00	3.40	19.50	2.00
2019-03-05 03:39:10	-4.00	3.39	19.52	2.00
2019-03-05 03:42:10	-4.00	3.37	19.57	2.00
2019-03-05 03:45:10	-4.00	3.36	19.61	2.00
2019-03-05 03:48:10	-4.00	3.35	19.68	2.00
2019-03-05 03:51:10	-4.00	3.33	19.70	2.00
2019-03-05 03:54:10	-4.00	3.31	19.78	2.00
2019-03-05 03:57:10	-4.00	3.29	19.88	2.00
2019-03-05 04:00:10	-4.00	3.27	19.93	2.00
2019-03-05 04:03:10	-4.00	3.25	19.97	2.00
2019-03-05 04:06:10	-4.00	3.23	19.98	2.00
2019-03-05 04:09:10	-4.00	3.21	19.92	2.00
2019-03-05 04:12:10	-4.00	3.17	19.96	2.00
2019-03-05 04:15:10	-4.00	3.12	20.04	2.00
2019-03-05 04:18:10	-4.00	3.03	20.17	2.00
2019-03-05 04:21:10	3.95	3.43	20.17	3.00
2019-03-05 04:24:10	3.95	3.47	20.38	3.00
2019-03-05 04:27:10	3.95	3.49	20.65	3.00
2019-03-05 04:30:10	3.95	3.50	20.80	3.00
2019-03-05 04:33:10	3.95	3.52	20.93	3.00
2019-03-05 04:36:10	3.95	3.53	21.12	3.00
2019-03-05 04:39:10	3.95	3.55	21.18	3.00
2019-03-05 04:42:10	3.95	3.57	21.23	3.00
2019-03-05 04:45:10	3.95	3.59	21.17	3.00
2019-03-05 04:48:10	3.95	3.61	21.21	3.00
2019-03-05 04:51:10	3.95	3.62	21.22	3.00
2019-03-05 04:54:10	3.95	3.63	21.21	3.00
2019-03-05 04:57:10	3.95	3.65	21.29	3.00
2019-03-05 05:00:10	3.95	3.65	21.36	3.00
2019-03-05 05:03:10	3.95	3.66	21.42	3.00
2019-03-05 05:06:10	3.95	3.67	21.54	3.00
2019-03-05 05:09:10	3.96	3.68	21.62	3.00
2019-03-05 05:12:10	3.95	3.69	21.73	3.00
2019-03-05 05:15:10	3.94	3.70	21.84	3.00
2019-03-05 05:18:10	3.95	3.71	21.89	3.00
2019-03-05 05:21:10	3.95	3.72	22.03	3.00
2019-03-05 05:24:10	3.95	3.73	22.15	3.00
2019-03-05 05:27:10	3.95	3.74	22.21	3.00
2019-03-05 05:30:10	3.95	3.75	22.36	3.00
2019-03-05 05:33:10	3.95	3.76	22.43	3.00
2019-03-05 05:36:10	3.94	3.77	22.51	3.00
2019-03-05 05:39:10	3.95	3.78	22.56	3.00
2019-03-05 05:42:10	3.95	3.80	22.68	3.00
2019-03-05 05:45:10	3.95	3.81	22.81	3.00
2019-03-05 05:48:10	3.95	3.83	22.81	3.00
2019-03-05 05:51:10	3.96	3.84	22.87	3.00
2019-03-05 05:54:10	3.95	3.86	22.84	3.00
2019-03-05 05:57:10	3.95	3.88	22.88	3.00
2019-03-05 06:00:10	3.95	3.89	22.85	3.00
2019-03-05 06:03:10	3.95	3.91	22.82	3.00
2019-03-05 06:06:10	3.95	3.92	22.74	3.00
2019-03-05 06:09:10	3.95	3.94	22.72	3.00
2019-03-05 06:12:10	3.95	3.95	22.70	3.00
2019-03-05 06:15:10	3.95	3.97	22.51	3.00
2019-03-05 06:18:10	3.95	3.98	22.56	3.00
2019-03-05 06:21:10	3.95	4.00	22.55	3.00
2019-03-05 06:24:10	3.95	4.01	22.50	3.00
2019-03-05 06:27:10	3.95	4.02	22.53	3.00
2019-03-05 06:30:10	3.95	4.04	22.44	3.00
2019-03-05 06:33:10	3.95	4.05	22.46	3.00
2019-03-05 06:36:10	3.95	4.07	22.49	3.00
2019-03-05 06:39:10	3.95	4.09	22.56	3.00
2019-03-05 06:42:10	3.95	4.10	22.54	3.00
2019-03-05 06:45:10	3.95	4.12	22.56	3.00
2019-03-05 06:48:10	3.95	4.14	22.63	3.00
2019-03-05 06:51:10	-4.00	3.91	22.43	3.00
2019-03-05 06:54:10	-4.00	3.88	21.65	3.00
2019-03-05 06:57:10	-4.00	3.86	21.28	3.00
2019-03-05 07:00:10	-4.00	3.84	20.94	3.00
2019-03-05 07:03:10	-4.00	3.82	20.77	3.00
2019-03-05 07:06:10	-4.00	3.80	20.62	3.00
2019-03-05 07:09:10	-4.00	3.79	20.52	3.00
2019-03-05 07:12:10	-4.00	3.77	20.45	3.00
2019-03-05 07:15:10	-4.00	3.76	20.39	3.00
2019-03-05 07:18:10	-4.00	3.75	20.39	3.00
2019-03-05 07:21:10	-4.00	3.73	20.32	3.00
2019-03-05 07:24:10	-4.00	3.72	20.33	3.00
2019-03-05 07:27:10	-4.00	3.70	20.30	3.00
2019-03-05 07:30:10	-4.00	3.69	20.26	3.00
2019-03-05 07:33:10	-4.00	3.67	20.27	3.00
2019-03-05 07:36:10	-4.00	3.65	20.27	3.00
2019-03-05 07:39:10	-4.00	3.64	20.27	3.00
2019-03-05 07:42:10	-4.00	3.62	20.25	3.00
2019-03-05 07:45:10	-4.00	3.60	20.19	3.00
2019-03-05 07:48:10	-4.00	3.58	20.16	3.00
2019-03-05 07:51:10	-4.00	3.57	20.12	3.00
2019-03-05 07:54:10	-4.00	3.55	20.09	3.00
2019-03-05 07:57:10	-4.00	3.54	19.99	3.00
2019-03-05 08:00:10	-4.00	3.52	19.92	3.00
2019-03-05 08:03:10	-4.00	3.51	19.89	3.00
2019-03-05 08:06:10	-4.00	3.50	19.89	3.00
2019-03-05 08:09:10	-4.00	3.49	19.80	3.00
2019-03-05 08:12:10	-4.00	3.48	19.85	3.00
2019-03-05 08:15:10	-4.00	3.47	19.83	3.00
2019-03-05 08:18:10	-4.00	3.46	19.82	3.00
2019-03-05 08:21:10	-4.00	3.45	19.85	3.00
2019-03-05 08:24:10	-4.00	3.44	19.89	3.00
2019-03-05 08:27:10	-4.00	3.43	19.93	3.00
2019-03-05 08:30:10	-4.00	3.42	19.98	3.00
2019-03-05 08:33:10	-4.00	3.41	20.08	3.00
2019-03-05 08:36:10	-4.00	3.40	20.16	3.00
2019-03-05 08:39:10	-4.00	3.39	20.20	3.00
2019-03-05 08:42:10	-4.00	3.38	20.24	3.00
2019-03-05 08:45:10	-4.00	3.36	20.36	3.00
2019-03-05 08:48:10	-4.00	3.35	20.39	3.00
2019-03-05 08:51:10	-4.00	3.33	20.48	3.00
2019-03-05 08:54:10	-4.00	3.31	20.53	3.00
2019-03-05 08:57:10	-4.00	3.30	20.55	3.00
2019-03-05 09:00:10	-4.00	3.28	20.58	3.00
2019-03-05 09:03:10	-4.00	3.26	20.62	3.00
2019-03-05 09:06:10	-4.00	3.24	20.67	3.00
2019-03-05 09:09:10	-4.00	3.21	20.67	3.00
2019-03-05 09:12:10	-4.00	3.18	20.69	3.00
2019-03-05 09:15:10	-4.00	3.13	20.80	3.00
2019-03-05 09:18:10	-4.00	3.04	20.93	3.00
2019-03-05 09:21:10	3.95	3.42	21.09	4.00
2019-03-05 09:24:10	3.95	3.47	21.15	4.00
2019-03-05 09:27:10	3.95	3.48	21.40	4.00
2019-03-05 09:30:10	3.95	3.50	21.68	4.00
2019-03-05 09:33:10	3.95	3.51	21.84	4.00
2019-03-05 09:36:10	3.95	3.53	21.85	4.00
2019-03-05 09:39:10	3.95	3.55	21.88	4.00
2019-03-05 09:42:10	3.95	3.57	21.90	4.00
2019-03-05 09:45:10	3.95	3.59	21.88	4.00
2019-03-05 09:48:10	3.95	3.60	21.87	4.00
2019-03-05 09:51:10	3.95	3.62	21.96	4.00
2019-03-05 09:54:10	3.95	3.63	21.98	4.00
2019-03-05 09:57:10	3.95	3.64	21.99	4.00
2019-03-05 10:00:10	3.95	3.65	22.03	4.00
2019-03-05 10:03:10	3.95	3.66	22.09	4.00
2019-03-05 10:06:10	3.96	3.67	22.10	4.00
2019-03-05 10:09:10	3.95	3.68	22.20	4.00
2019-03-05 10:12:10	3.94	3.69	22.21	4.00
2019-03-05 10:15:10	3.95	3.70	22.33	4.00
2019-03-05 10:18:10	3.95	3.71	22.50	4.00
2019-03-05 10:21:10	3.95	3.71	22.53	4.00
2019-03-05 10:24:10	3.95	3.72	22.78	4.00
2019-03-05 10:27:10	3.95	3.73	22.89	4.00
2019-03-05 10:30:10	3.95	3.75	22.96	4.00
2019-03-05 10:33:10	3.94	3.76	22.99	4.00
2019-03-05 10:36:10	3.95	3.77	23.10	4.00
2019-03-05 10:39:10	3.95	3.78	23.21	4.00
2019-03-05 10:42:10	3.95	3.79	23.35	4.00
2019-03-05 10:45:10	3.95	3.81	23.32	4.00
2019-03-05 10:48:10	3.95	3.82	23.40	4.00
2019-03-05 10:51:10	3.95	3.84	23.47	4.00
2019-03-05 10:54:10	3.95	3.85	23.50	4.00
2019-03-05 10:57:10	3.95	3.87	23.56	4.00
2019-03-05 11:00:10	3.95	3.89	23.48	4.00
2019-03-05 11:03:10	3.95	3.90	23.48	4.00
2019-03-05 11:06:10	3.94	3.92	23.34	4.00
2019-03-05 11:09:10	3.95	3.93	23.38	4.00
2019-03-05 11:12:10	3.95	3.95	23.29	4.00
2019-03-05 11:15:10	3.95	3.96	23.40	4.00
2019-03-05 11:18:10	3.95	3.98	23.36	4.00
2019-03-05 11:21:10	3.95	3.99	23.31	4.00
2019-03-05 11:24:10	3.94	4.00	23.23	4.00
2019-03-05 11:27:10	3.95	4.02	23.26	4.00
2019-03-05 11:30:10	3.95	4.03	23.29	4.00
2019-03-05 11:33:10	3.95	4.05	23.37	4.00
2019-03-05 11:36:10	3.95	4.06	23.38	4.00
2019-03-05 11:39:10	3.95	4.08	23.27	4.00
2019-03-05 11:42:10	3.95	4.10	23.37	4.00
2019-03-05 11:45:10	3.95	4.12	23.37	4.00
2019-03-05 11:48:10	3.95	4.14	23.40	4.00
2019-03-05 11:51:10	-3.99	3.94	23.58	4.00
2019-03-05 11:54:10	-4.00	3.89	22.52	4.00
2019-03-05 11:57:10	-4.00	3.87	22.08	4.00
2019-03-05 12:00:10	-4.00	3.85	21.78	4.00
2019-03-05 12:03:10	-4.00	3.83	21.62	4.00
2019-03-05 12:06:10	-4.00	3.81	21.49	4.00
2019-03-05 12:09:10	-4.00	3.80	21.38	4.00
2019-03-05 12:12:10	-4.00	3.78	21.33	4.00
2019-03-05 12:15:10	-4.00	3.77	21.34	4.00
2019-03-05 12:18:10	-4.00	3.75	21.30	4.00
2019-03-05 12:21:10	-4.00	3.74	21.31	4.00
2019-03-05 12:24:10	-4.00	3.73	21.30	4.00
2019-03-05 12:27:10	-4.00	3.71	21.31	4.00
2019-03-05 12:30:10	-4.00	3.70	21.31	4.00
2019-03-05 12:33:10	-4.00	3.68	21.34	4.00
2019-03-05 12:36:10	-4.00	3.66	21.34	4.00
2019-03-05 12:39:10	-4.00	3.65	21.32	4.00
2019-03-05 12:42:10	-4.00	3.63	21.34	4.00
2019-03-05 12:45:10	-4.00	3.61	21.35	4.00
2019-03-05 12:48:10	-4.00	3.59	21.35	4.00
2019-03-05 12:51:10	-4.00	3.58	21.25	4.00
2019-03-05 12:54:10	-4.00	3.56	21.20	4.00
2019-03-05 12:57:10	-4.00	3.55	21.17	4.00
2019-03-05 13:00:10	-4.00	3.53	21.10	4.00
2019-03-05 13:03:10	-4.00	3.52	21.02	4.00
2019-03-05 13:06:10	-4.00	3.51	21.01	4.00
2019-03-05 13:09:10	-4.00	3.50	20.99	4.00
2019-03-05 13:12:10	-4.00	3.49	20.98	4.00
2019-03-05 13:15:10	-4.00	3.48	20.97	4.00
2019-03-05 13:18:10	-4.00	3.47	20.99	4.00
2019-03-05 13:21:10	-4.00	3.46	20.99	4.00
2019-03-05 13:24:10	-4.00	3.45	21.02	4.00
2019-03-05 13:27:10	-4.00	3.44	21.02	4.00
2019-03-05 13:30:10	-4.00	3.43	21.05	4.00
2019-03-05 13:33:10	-4.00	3.42	21.04	4.00
2019-03-05 13:36:10	-4.00	3.41	21.02	4.00
2019-03-05 13:39:10	-4.00	3.39	21.07	4.00
2019-03-05 13:42:10	-4.00	3.38	21.04	4.00
2019-03-05 13:45:10	-4.00	3.37	21.06	4.00
2019-03-05 13:48:10	-4.00	3.36	21.11	4.00
2019-03-05 13:51:10	-4.00	3.34	21.14	4.00
2019-03-05 13:54:10	-4.00	3.32	21.27	4.00
2019-03-05 13:57:10	-4.00	3.31	21.37	4.00
2019-03-05 14:00:10	-4.00	3.29	21.44	4.00
2019-03-05 14:03:10	-4.00	3.27	21.50	4.00
2019-03-05 14:06:10	-4.00	3.25	21.51	4.00
2019-03-05 14:09:10	-4.00	3.23	21.54	4.00
2019-03-05 14:12:10	-4.00	3.20	21.49	4.00
2019-03-05 14:15:10	-4.00	3.16	21.50	4.00
2019-03-05 14:18:10	-4.00	3.09	21.59	4.00
2019-03-05 14:21:10	3.95	3.34	21.73	5.00
2019-03-05 14:24:10	3.95	3.45	21.79	5.00
2019-03-05 14:27:10	3.95	3.47	22.03	5.00
2019-03-05 14:30:10	3.95	3.49	22.29	5.00
2019-03-05 14:33:10	3.95	3.50	22.44	5.00
2019-03-05 14:36:10	3.95	3.52	22.60	5.00
2019-03-05 14:39:10	3.95	3.54	22.65	5.00
2019-03-05 14:42:10	3.95	3.55	22.64	5.00
2019-03-05 14:45:10	3.95	3.57	22.72	5.00
2019-03-05 14:48:10	3.95	3.59	22.75	5.00
2019-03-05 14:51:10	3.95	3.61	22.69	5.00
2019-03-05 14:54:10	3.95	3.62	22.64	5.00
2019-03-05 14:57:10	3.95	3.64	22.62	5.00
2019-03-05 15:00:10	3.95	3.64	22.66	5.00
2019-03-05 15:03:10	3.95	3.65	22.64	5.00
2019-03-05 15:06:10	3.95	3.66	22.76	5.00
2019-03-05 15:09:10	3.95	3.67	22.74	5.00
2019-03-05 15:12:10	3.95	3.68	22.78	5.00
2019-03-05 15:15:10	3.95	3.69	22.98	5.00
2019-03-05 15:18:10	3.95	3.70	23.07	5.00
2019-03-05 15:21:10	3.95	3.71	23.26	5.00
2019-03-05 15:24:10	3.95	3.72	23.29	5.00
2019-03-05 15:27:10	3.94	3.73	23.26	5.00
2019-03-05 15:30:10	3.95	3.74	23.35	5.00
2019-03-05 15:33:10	3.95	3.75	23.47	5.00
2019-03-05 15:36:10	3.95	3.76	23.66	5.00
2019-03-05 15:39:10	3.95	3.77	23.76	5.00
2019-03-05 15:42:10	3.95	3.78	23.69	5.00
2019-03-05 15:45:10	3.94	3.80	23.70	5.00
2019-03-05 15:48:10	3.95	3.81	23.72	5.00
2019-03-05 15:51:10	3.95	3.83	23.76	5.00
2019-03-05 15:54:10	3.95	3.84	23.72	5.00
2019-03-05 15:57:10	3.95	3.86	23.73	5.00
2019-03-05 16:00:10	3.94	3.88	23.75	5.00
2019-03-05 16:03:10	3.95	3.89	23.68	5.00
2019-03-05 16:06:10	3.95	3.91	23.59	5.00
2019-03-05 16:09:10	3.95	3.92	23.53	5.00
2019-03-05 16:12:10	3.95	3.94	23.56	5.00
2019-03-05 16:15:10	3.95	3.95	23.57	5.00
2019-03-05 16:18:10	3.95	3.97	23.47	5.00
2019-03-05 16:21:10	3.95	3.98	23.45	5.00
2019-03-05 16:24:10	3.95	4.00	23.45	5.00
2019-03-05 16:27:10	3.95	4.01	23.31	5.00
2019-03-05 16:30:10	3.95	4.02	23.39	5.00
2019-03-05 16:33:10	3.94	4.04	23.26	5.00
2019-03-05 16:36:10	3.95	4.05	23.28	5.00
2019-03-05 16:39:10	3.95	4.07	23.34	5.00
2019-03-05 16:42:10	3.95	4.09	23.29	5.00
2019-03-05 16:45:10	3.95	4.11	23.34	5.00
2019-03-05 16:48:10	3.95	4.12	23.36	5.00
2019-03-05 16:51:10	3.95	4.14	23.32	5.00
2019-03-05 16:54:10	-4.00	3.91	23.12	5.00
2019-03-05 16:57:10	-4.00	3.88	22.42	5.00
2019-03-05 17:00:10	-4.00	3.86	22.03	5.00
2019-03-05 17:03:10	-4.00	3.84	21.81	5.00
2019-03-05 17:06:10	-4.00	3.82	21.62	5.00
2019-03-05 17:09:10	-4.00	3.81	21.50	5.00
2019-03-05 17:12:10	-4.00	3.79	21.38	5.00
2019-03-05 17:15:10	-4.00	3.78	21.31	5.00
2019-03-05 17:18:10	-4.00	3.76	21.26	5.00
2019-03-05 17:21:10	-4.00	3.75	21.25	5.00
2019-03-05 17:24:10	-4.00	3.73	21.25	5.00
2019-03-05 17:27:10	-4.00	3.72	21.21	5.00
2019-03-05 17:30:10	-4.00	3.70	21.20	5.00
2019-03-05 17:33:10	-4.00	3.69	21.21	5.00
2019-03-05 17:36:10	-4.00	3.67	21.15	5.00
2019-03-05 17:39:10	-4.00	3.66	21.14	5.00
2019-03-05 17:42:10	-4.00	3.64	21.11	5.00
2019-03-05 17:45:10	-4.00	3.62	21.02	5.00
2019-03-05 17:48:10	-4.00	3.60	20.94	5.00
2019-03-05 17:51:10	-4.00	3.59	20.86	5.00
2019-03-05 17:54:10	-4.00	3.57	20.84	5.00
2019-03-05 17:57:10	-4.00	3.55	20.72	5.00
2019-03-05 18:00:10	-4.00	3.54	20.65	5.00
2019-03-05 18:03:10	-4.00	3.53	20.54	5.00
2019-03-05 18:06:10	-4.00	3.51	20.46	5.00
2019-03-05 18:09:10	-4.00	3.50	20.44	5.00
2019-03-05 18:12:10	-4.00	3.49	20.39	5.00
2019-03-05 18:15:10	-4.00	3.48	20.36	5.00
2019-03-05 18:18:10	-4.00	3.47	20.36	5.00
2019-03-05 18:21:10	-4.00	3.46	20.31	5.00
2019-03-05 18:24:10	-4.00	3.45	20.33	5.00
2019-03-05 18:27:10	-4.00	3.44	20.27	5.00
2019-03-05 18:30:10	-4.00	3.43	20.33	5.00
2019-03-05 18:33:10	-4.00	3.42	20.31	5.00
2019-03-05 18:36:10	-4.00	3.41	20.28	5.00
2019-03-05 18:39:10	-4.00	3.40	20.35	5.00
2019-03-05 18:42:10	-4.00	3.39	20.37	5.00
2019-03-05 18:45:10	-4.00	3.38	20.41	5.00
2019-03-05 18:48:10	-4.00	3.36	20.44	5.00
2019-03-05 18:51:10	-4.00	3.35	20.55	5.00
2019-03-05 18:54:10	-4.00	3.33	20.56	5.00
2019-03-05 18:57:10	-4.00	3.32	20.64	5.00
2019-03-05 19:00:10	-4.00	3.30	20.68	5.00
2019-03-05 19:03:10	-4.00	3.28	20.74	5.00
2019-03-05 19:06:10	-4.00	3.26	20.79	5.00
2019-03-05 19:09:10	-4.00	3.24	20.75	5.00
2019-03-05 19:12:10	-4.00	3.21	20.77	5.00
2019-03-05 19:15:10	-4.00	3.18	20.82	5.00
2019-03-05 19:18:10	-4.00	3.13	20.83	5.00
2019-03-05 19:21:10	-4.00	3.04	20.97	5.00
2019-03-05 19:24:10	3.95	3.41	20.98	6.00
2019-03-05 19:27:10	3.95	3.46	21.11	6.00
2019-03-05 19:30:10	3.95	3.48	21.34	6.00
2019-03-05 19:33:10	3.95	3.50	21.59	6.00
2019-03-05 19:36:10	3.95	3.51	21.72	6.00
2019-03-05 19:39:10	3.95	3.53	21.84	6.00
2019-03-05 19:42:10	3.95	3.55	21.84	6.00
2019-03-05 19:45:10	3.95	3.57	21.96	6.00
2019-03-05 19:48:10	3.95	3.58	21.92	6.00
2019-03-05 19:51:10	3.95	3.60	21.87	6.00
2019-03-05 19:54:10	3.95	3.62	21.86	6.00
2019-03-05 19:57:10	3.95	3.63	21.92	6.00
2019-03-05 20:00:10	3.95	3.64	21.80	6.00
2019-03-05 20:03:10	3.95	3.65	21.88	6.00
2019-03-05 20:06:10	3.95	3.66	21.89	6.00
2019-03-05 20:09:10	3.95	3.67	22.02	6.00
2019-03-05 20:12:10	3.95	3.68	22.09	6.00
2019-03-05 20:15:10	3.95	3.69	22.17	6.00
2019-03-05 20:18:10	3.95	3.70	22.24	6.00
2019-03-05 20:21:10	3.95	3.71	22.41	6.00
2019-03-05 20:24:10	3.95	3.71	22.45	6.00
2019-03-05 20:27:10	3.95	3.72	22.53	6.00
2019-03-05 20:30:10	3.95	3.73	22.70	6.00
2019-03-05 20:33:10	3.94	3.75	22.72	6.00
2019-03-05 20:36:10	3.95	3.76	22.83	6.00
2019-03-05 20:39:10	3.95	3.77	22.99	6.00
2019-03-05 20:42:10	3.95	3.78	23.00	6.00
2019-03-05 20:45:10	3.95	3.79	23.10	6.00
2019-03-05 20:48:10	3.95	3.81	23.14	6.00
2019-03-05 20:51:10	3.95	3.82	23.11	6.00
2019-03-05 20:54:10	3.95	3.84	23.16	6.00
2019-03-05 20:57:10	3.95	3.85	23.28	6.00
2019-03-05 21:00:10	3.95	3.87	23.14	6.00
2019-03-05 21:03:10	3.95	3.89	23.22	6.00
2019-03-05 21:06:10	3.95	3.90	23.16	6.00
2019-03-05 21:09:10	3.94	3.92	23.07	6.00
2019-03-05 21:12:10	3.95	3.93	23.01	6.00
2019-03-05 21:15:10	3.95	3.95	22.97	6.00
2019-03-05 21:18:10	3.95	3.96	23.00	6.00
2019-03-05 21:21:10	3.95	3.98	22.93	6.00
2019-03-05 21:24:10	3.95	3.99	22.88	6.00
2019-03-05 21:27:10	3.95	4.00	22.78	6.00
2019-03-05 21:30:10	3.95	4.02	22.80	6.00
2019-03-05 21:33:10	3.95	4.03	22.82	6.00
2019-03-05 21:36:10	3.95	4.05	22.78	6.00
2019-03-05 21:39:10	3.95	4.06	22.81	6.00
2019-03-05 21:42:10	3.95	4.08	22.75	6.00
2019-03-05 21:45:10	3.95	4.10	22.72	6.00
2019-03-05 21:48:10	3.95	4.12	22.77	6.00
2019-03-05 21:51:10	3.95	4.14	22.81	6.00
2019-03-05 21:54:10	-4.01	3.93	22.89	6.00
2019-03-05 21:57:10	-4.00	3.89	21.86	6.00
2019-03-05 22:00:10	-4.00	3.87	21.40	6.00
2019-03-05 22:03:10	-4.00	3.85	21.07	6.00
2019-03-05 22:06:10	-4.00	3.83	20.91	6.00
2019-03-05 22:09:10	-4.00	3.81	20.72	6.00
2019-03-05 22:12:10	-4.00	3.79	20.63	6.00
2019-03-05 22:15:10	-4.00	3.78	20.55	6.00
2019-03-05 22:18:10	-4.00	3.77	20.48	6.00
2019-03-05 22:21:10	-4.00	3.75	20.41	6.00
2019-03-05 22:24:10	-4.00	3.74	20.40	6.00
2019-03-05 22:27:10	-4.00	3.72	20.40	6.00
2019-03-05 22:30:10	-4.00	3.71	20.36	6.00
2019-03-05 22:33:10	-4.00	3.69	20.38	6.00
2019-03-05 22:36:10	-4.00	3.68	20.38	6.00
2019-03-05 22:39:10	-4.00	3.66	20.36	6.00
2019-03-05 22:42:10	-4.00	3.64	20.35	6.00
2019-03-05 22:45:10	-4.00	3.63	20.32	6.00
2019-03-05 22:48:10	-4.00	3.61	20.28	6.00
2019-03-05 22:51:10	-4.00	3.59	20.22	6.00
2019-03-05 22:54:10	-4.00	3.57	20.17	6.00
2019-03-05 22:57:10	-4.00	3.56	20.10	6.00
2019-03-05 23:00:10	-4.00	3.54	20.04	6.00
2019-03-05 23:03:10	-4.00	3.53	19.97	6.00
2019-03-05 23:06:10	-4.00	3.52	19.89	6.00
2019-03-05 23:09:10	-4.00	3.51	19.85	6.00
2019-03-05 23:12:10	-4.00	3.50	19.83	6.00
2019-03-05 23:15:10	-4.00	3.48	19.83	6.00
2019-03-05 23:18:10	-4.00	3.47	19.77	6.00
2019-03-05 23:21:10	-4.00	3.46	19.81	6.00
2019-03-05 23:24:10	-4.00	3.45	19.79	6.00
2019-03-05 23:27:10	-4.00	3.44	19.78	6.00
2019-03-05 23:30:10	-4.00	3.43	19.79	6.00
2019-03-05 23:33:10	-4.00	3.42	19.83	6.00
2019-03-05 23:36:10	-4.00	3.41	19.81	6.00
2019-03-05 23:39:10	-4.00	3.40	19.88	6.00
2019-03-05 23:42:10	-4.00	3.39	19.89	6.00
2019-03-05 23:45:10	-4.00	3.38	19.95	6.00
2019-03-05 23:48:10	-4.00	3.37	20.00	6.00
2019-03-05 23:51:10	-4.00	3.35	20.08	6.00
2019-03-05 23:54:10	-4.00	3.34	20.14	6.00
2019-03-05 23:57:10	-4.00	3.32	20.22	6.00
2019-03-06 00:00:10	-4.00	3.30	20.27	6.00
2019-03-06 00:03:10	-4.00	3.28	20.33	6.00
2019-03-06 00:06:10	-4.00	3.26	20.35	6.00
2019-03-06 00:09:10	-4.00	3.24	20.35	6.00
2019-03-06 00:12:10	-4.00	3.22	20.36	6.00
2019-03-06 00:15:10	-4.00	3.19	20.36	6.00
2019-03-06 00:18:10	-4.00	3.15	20.40	6.00
2019-03-06 00:21:10	-4.00	3.07	20.53	6.00
2019-03-06 00:24:10	3.95	3.38	20.61	7.00
2019-03-06 00:27:10	3.95	3.46	20.68	7.00
2019-03-06 00:30:10	3.95	3.48	20.92	7.00
2019-03-06 00:33:10	3.95	3.49	21.11	7.00
2019-03-06 00:36:10	3.95	3.51	21.28	7.00
2019-03-06 00:39:10	3.95	3.52	21.40	7.00
2019-03-06 00:42:10	3.95	3.54	21.50	7.00
2019-03-06 00:45:10	3.95	3.56	21.49	7.00
2019-03-06 00:48:10	3.95	3.58	21.48	7.00
2019-03-06 00:51:10	3.95	3.60	21.48	7.00
2019-03-06 00:54:11	3.95	3.61	21.48	7.00
2019-03-06 00:57:10	3.95	3.63	21.45	7.00
2019-03-06 01:00:10	3.95	3.64	21.49	7.00
2019-03-06 01:03:10	3.95	3.65	21.50	7.00
2019-03-06 01:06:10	3.95	3.66	21.52	7.00
2019-03-06 01:09:10	3.96	3.67	21.65	7.00
2019-03-06 01:12:10	3.95	3.68	21.68	7.00
2019-03-06 01:15:10	3.95	3.68	21.79	7.00
2019-03-06 01:18:10	3.95	3.69	21.77	7.00
2019-03-06 01:21:10	3.95	3.70	21.94	7.00
2019-03-06 01:24:10	3.95	3.71	22.06	7.00
2019-03-06 01:27:10	3.95	3.72	22.18	7.00
2019-03-06 01:30:10	3.95	3.73	22.27	7.00
2019-03-06 01:33:10	3.95	3.74	22.37	7.00
2019-03-06 01:36:10	3.95	3.75	22.42	7.00
2019-03-06 01:39:10	3.94	3.76	22.46	7.00
2019-03-06 01:42:10	3.95	3.78	22.61	7.00
2019-03-06 01:45:10	3.95	3.79	22.67	7.00
2019-03-06 01:48:10	3.95	3.80	22.73	7.00
2019-03-06 01:51:10	3.95	3.82	22.79	7.00
2019-03-06 01:54:10	3.95	3.83	22.85	7.00
2019-03-06 01:57:10	3.95	3.85	22.78	7.00
2019-03-06 02:00:10	3.95	3.87	22.83	7.00
2019-03-06 02:03:10	3.95	3.88	22.78	7.00
2019-03-06 02:06:10	3.95	3.90	22.79	7.00
2019-03-06 02:09:10	3.95	3.91	22.77	7.00
2019-03-06 02:12:10	3.95	3.93	22.67	7.00
2019-03-06 02:15:10	3.94	3.94	22.50	7.00
2019-03-06 02:18:10	3.95	3.96	22.45	7.00
2019-03-06 02:21:10	3.95	3.97	22.50	7.00
2019-03-06 02:24:10	3.95	3.99	22.44	7.00
2019-03-06 02:27:10	3.95	4.00	22.43	7.00
2019-03-06 02:30:10	3.95	4.02	22.43	7.00
2019-03-06 02:33:10	3.94	4.03	22.29	7.00
2019-03-06 02:36:10	3.95	4.04	22.30	7.00
2019-03-06 02:39:10	3.95	4.06	22.36	7.00
2019-03-06 02:42:10	3.95	4.08	22.41	7.00
2019-03-06 02:45:10	3.95	4.10	22.37	7.00
2019-03-06 02:48:10	3.95	4.11	22.36	7.00
2019-03-06 02:51:10	3.94	4.13	22.35	7.00
2019-03-06 02:54:10	3.95	4.15	22.38	7.00
2019-03-06 02:57:10	-4.00	3.90	21.66	7.00
2019-03-06 03:00:10	-4.00	3.87	21.09	7.00
2019-03-06 03:03:10	-4.00	3.85	20.76	7.00
2019-03-06 03:06:10	-4.00	3.83	20.50	7.00
2019-03-06 03:09:10	-4.00	3.81	20.31	7.00
2019-03-06 03:12:10	-4.00	3.80	20.20	7.00
2019-03-06 03:15:10	-4.00	3.78	20.11	7.00
2019-03-06 03:18:10	-4.00	3.77	20.05	7.00
2019-03-06 03:21:10	-4.00	3.76	20.01	7.00
2019-03-06 03:24:10	-4.00	3.74	19.97	7.00
2019-03-06 03:27:10	-4.00	3.73	19.97	7.00
2019-03-06 03:30:10	-4.00	3.71	19.93	7.00
2019-03-06 03:33:10	-4.00	3.70	19.95	7.00
2019-03-06 03:36:10	-4.00	3.68	19.96	7.00
2019-03-06 03:39:10	-4.00	3.66	19.90	7.00
2019-03-06 03:42:10	-4.00	3.65	19.90	7.00
2019-03-06 03:45:10	-4.00	3.63	19.87	7.00
2019-03-06 03:48:10	-4.00	3.61	19.90	7.00
2019-03-06 03:51:10	-4.00	3.59	19.84	7.00
2019-03-06 03:54:10	-4.00	3.58	19.74	7.00
2019-03-06 03:57:10	-4.00	3.56	19.71	7.00
2019-03-06 04:00:10	-4.00	3.55	19.63	7.00
2019-03-06 04:03:10	-4.00	3.53	19.52	7.00
2019-03-06 04:06:10	-4.00	3.52	19.53	7.00
2019-03-06 04:09:10	-4.00	3.51	19.46	7.00
2019-03-06 04:12:10	-4.00	3.50	19.43	7.00
2019-03-06 04:15:10	-4.00	3.49	19.41	7.00
2019-03-06 04:18:10	-4.00	3.48	19.35	7.00
2019-03-06 04:21:10	-4.00	3.47	19.35	7.00
2019-03-06 04:24:10	-4.00	3.46	19.35	7.00
2019-03-06 04:27:10	-4.00	3.45	19.43	7.00
2019-03-06 04:30:10	-4.00	3.44	19.42	7.00
2019-03-06 04:33:10	-4.00	3.43	19.42	7.00
2019-03-06 04:36:10	-4.00	3.42	19.46	7.00
2019-03-06 04:39:10	-4.00	3.41	19.51	7.00
2019-03-06 04:42:10	-4.00	3.39	19.52	7.00
2019-03-06 04:45:10	-4.00	3.38	19.56	7.00
2019-03-06 04:48:10	-4.00	3.37	19.61	7.00
2019-03-06 04:51:10	-4.00	3.36	19.72	7.00
2019-03-06 04:54:10	-4.00	3.34	19.85	7.00
2019-03-06 04:57:10	-4.00	3.33	19.96	7.00
2019-03-06 05:00:10	-4.00	3.31	20.01	7.00
2019-03-06 05:03:10	-4.00	3.29	20.11	7.00
2019-03-06 05:06:10	-4.00	3.27	20.19	7.00
2019-03-06 05:09:10	-4.00	3.25	20.24	7.00
2019-03-06 05:12:10	-4.00	3.23	20.27	7.00
2019-03-06 05:15:11	-4.00	3.20	20.23	7.00
2019-03-06 05:18:11	-4.00	3.16	20.33	7.00
2019-03-06 05:21:11	-4.00	3.09	20.41	7.00
2019-03-06 05:24:11	3.95	3.34	20.55	8.00
2019-03-06 05:27:11	3.95	3.45	20.64	8.00
2019-03-06 05:30:11	3.95	3.47	20.84	8.00
2019-03-06 05:33:11	3.95	3.49	21.06	8.00
2019-03-06 05:36:11	3.95	3.50	21.22	8.00
2019-03-06 05:39:11	3.95	3.52	21.35	8.00
2019-03-06 05:42:11	3.95	3.54	21.31	8.00
2019-03-06 05:45:11	3.95	3.56	21.42	8.00
2019-03-06 05:48:11	3.95	3.58	21.52	8.00
2019-03-06 05:51:11	3.95	3.59	21.45	8.00
2019-03-06 05:54:11	3.95	3.61	21.47	8.00
2019-03-06 05:57:11	3.95	3.62	21.49	8.00
2019-03-06 06:00:11	3.95	3.64	21.47	8.00
2019-03-06 06:03:11	3.95	3.65	21.51	8.00
2019-03-06 06:06:11	3.95	3.66	21.51	8.00
2019-03-06 06:09:11	3.95	3.66	21.61	8.00
2019-03-06 06:12:11	3.95	3.67	21.69	8.00
2019-03-06 06:15:11	3.96	3.68	21.80	8.00
2019-03-06 06:18:11	3.95	3.69	21.91	8.00
2019-03-06 06:21:11	3.95	3.70	21.88	8.00
2019-03-06 06:24:11	3.95	3.71	22.06	8.00
2019-03-06 06:27:11	3.95	3.72	22.17	8.00
2019-03-06 06:30:11	3.95	3.73	22.26	8.00
2019-03-06 06:33:11	3.95	3.74	22.38	8.00
2019-03-06 06:36:11	3.95	3.75	22.50	8.00
2019-03-06 06:39:11	3.95	3.76	22.53	8.00
2019-03-06 06:42:11	3.94	3.77	22.61	8.00
2019-03-06 06:45:11	3.95	3.79	22.70	8.00
2019-03-06 06:48:11	3.95	3.80	22.76	8.00
2019-03-06 06:51:11	3.95	3.81	22.81	8.00
2019-03-06 06:54:11	3.95	3.83	22.92	8.00
2019-03-06 06:57:11	3.95	3.85	22.90	8.00
2019-03-06 07:00:11	3.95	3.86	22.80	8.00
2019-03-06 07:03:11	3.95	3.88	22.89	8.00
2019-03-06 07:06:11	3.95	3.89	22.81	8.00
2019-03-06 07:09:11	3.95	3.91	22.81	8.00
2019-03-06 07:12:11	3.95	3.93	22.79	8.00
2019-03-06 07:15:11	3.95	3.94	22.70	8.00
2019-03-06 07:18:11	3.95	3.96	22.59	8.00
2019-03-06 07:21:11	3.95	3.97	22.51	8.00
2019-03-06 07:24:11	3.95	3.98	22.47	8.00
2019-03-06 07:27:11	3.95	4.00	22.50	8.00
2019-03-06 07:30:11	3.95	4.01	22.42	8.00
2019-03-06 07:33:11	3.95	4.03	22.43	8.00
2019-03-06 07:36:11	3.95	4.04	22.40	8.00
2019-03-06 07:39:11	3.95	4.06	22.48	8.00
2019-03-06 07:42:11	3.95	4.07	22.53	8.00
2019-03-06 07:45:11	3.95	4.09	22.49	8.00
2019-03-06 07:48:11	3.95	4.11	22.52	8.00
2019-03-06 07:51:11	3.95	4.13	22.59	8.00
2019-03-06 07:54:11	3.94	4.15	22.53	8.00
2019-03-06 07:57:11	-4.00	3.90	22.14	8.00
2019-03-06 08:00:11	-4.00	3.88	21.55	8.00
2019-03-06 08:03:11	-4.00	3.86	21.22	8.00
2019-03-06 08:06:11	-4.00	3.84	20.99	8.00
2019-03-06 08:09:11	-4.00	3.82	20.82	8.00
2019-03-06 08:12:11	-4.00	3.80	20.74	8.00
2019-03-06 08:15:11	-4.00	3.79	20.66	8.00
2019-03-06 08:18:11	-4.00	3.77	20.58	8.00
2019-03-06 08:21:11	-4.00	3.76	20.57	8.00
2019-03-06 08:24:11	-4.00	3.74	20.57	8.00
2019-03-06 08:27:11	-4.00	3.73	20.60	8.00
2019-03-06 08:30:11	-4.00	3.72	20.62	8.00
2019-03-06 08:33:11	-4.00	3.70	20.61	8.00
2019-03-06 08:36:11	-4.00	3.69	20.65	8.00
2019-03-06 08:39:11	-4.00	3.67	20.68	8.00
2019-03-06 08:42:11	-4.00	3.65	20.69	8.00
2019-03-06 08:45:11	-4.00	3.64	20.72	8.00
2019-03-06 08:48:11	-4.00	3.62	20.75	8.00
2019-03-06 08:51:11	-4.00	3.60	20.68	8.00
2019-03-06 08:54:11	-4.00	3.58	20.68	8.00
2019-03-06 08:57:11	-4.00	3.57	20.64	8.00
2019-03-06 09:00:11	-4.00	3.55	20.58	8.00
2019-03-06 09:03:11	-4.00	3.54	20.55	8.00
2019-03-06 09:06:11	-4.00	3.52	20.55	8.00
2019-03-06 09:09:11	-4.00	3.51	20.53	8.00
2019-03-06 09:12:11	-4.00	3.50	20.48	8.00
2019-03-06 09:15:11	-4.00	3.49	20.46	8.00
2019-03-06 09:18:11	-4.00	3.48	20.48	8.00
2019-03-06 09:21:11	-4.00	3.47	20.50	8.00
2019-03-06 09:24:11	-4.00	3.46	20.51	8.00
2019-03-06 09:27:11	-4.00	3.45	20.53	8.00
2019-03-06 09:30:11	-4.00	3.44	20.50	8.00
2019-03-06 09:33:11	-4.00	3.43	20.48	8.00
2019-03-06 09:36:11	-4.00	3.42	20.49	8.00
2019-03-06 09:39:11	-4.00	3.41	20.48	8.00
2019-03-06 09:42:11	-4.00	3.40	20.52	8.00
2019-03-06 09:45:11	-4.00	3.39	20.49	8.00
2019-03-06 09:48:11	-4.00	3.38	20.60	8.00
2019-03-06 09:51:11	-4.00	3.36	20.64	8.00
2019-03-06 09:54:11	-4.00	3.35	20.68	8.00
2019-03-06 09:57:11	-4.00	3.33	20.78	8.00
2019-03-06 10:00:11	-4.00	3.31	20.82	8.00
2019-03-06 10:03:11	-4.00	3.29	20.88	8.00
2019-03-06 10:06:11	-4.00	3.27	20.93	8.00
2019-03-06 10:09:11	-4.00	3.25	20.95	8.00
2019-03-06 10:12:11	-4.00	3.23	20.96	8.00
2019-03-06 10:15:11	-4.00	3.21	21.02	8.00
2019-03-06 10:18:11	-4.00	3.17	21.02	8.00
2019-03-06 10:21:11	-4.00	3.12	21.09	8.00
2019-03-06 10:24:11	-4.00	3.01	21.29	8.00
2019-03-06 10:27:11	3.95	3.43	21.31	9.00
2019-03-06 10:30:11	3.95	3.47	21.46	9.00
2019-03-06 10:33:11	3.95	3.48	21.76	9.00
2019-03-06 10:36:11	3.95	3.50	21.93	9.00
2019-03-06 10:39:11	3.95	3.51	22.03	9.00
2019-03-06 10:42:11	3.95	3.53	22.10	9.00
2019-03-06 10:45:11	3.95	3.55	22.14	9.00
2019-03-06 10:48:11	3.95	3.57	22.25	9.00
2019-03-06 10:51:11	3.95	3.59	22.22	9.00
2019-03-06 10:54:11	3.95	3.60	22.20	9.00
2019-03-06 10:57:11	3.95	3.62	22.21	9.00
2019-03-06 11:00:11	3.95	3.63	22.17	9.00
2019-03-06 11:03:11	3.95	3.64	22.31	9.00
2019-03-06 11:06:11	3.95	3.65	22.36	9.00
2019-03-06 11:09:11	3.95	3.66	22.33	9.00
2019-03-06 11:12:11	3.95	3.67	22.45	9.00
2019-03-06 11:15:11	3.95	3.68	22.48	9.00
2019-03-06 11:18:11	3.95	3.69	22.57	9.00
2019-03-06 11:21:11	3.95	3.70	22.79	9.00
2019-03-06 11:24:11	3.95	3.71	22.88	9.00
2019-03-06 11:27:11	3.95	3.72	22.97	9.00
2019-03-06 11:30:11	3.95	3.73	23.10	9.00
2019-03-06 11:33:11	3.94	3.74	23.13	9.00
2019-03-06 11:36:11	3.94	3.75	23.28	9.00
2019-03-06 11:39:11	3.95	3.76	23.38	9.00
2019-03-06 11:42:11	3.95	3.77	23.48	9.00
2019-03-06 11:45:11	3.95	3.78	23.52	9.00
2019-03-06 11:48:11	3.95	3.79	23.60	9.00
2019-03-06 11:51:11	3.94	3.81	23.60	9.00
2019-03-06 11:54:11	3.95	3.82	23.75	9.00
2019-03-06 11:57:11	3.95	3.84	23.77	9.00
2019-03-06 12:00:11	3.95	3.86	23.89	9.00
2019-03-06 12:03:11	3.95	3.87	23.90	9.00
2019-03-06 12:06:11	3.95	3.89	23.84	9.00
2019-03-06 12:09:11	3.94	3.90	23.77	9.00
2019-03-06 12:12:11	3.95	3.92	23.76	9.00
2019-03-06 12:15:11	3.95	3.94	23.76	9.00
2019-03-06 12:18:11	3.95	3.95	23.71	9.00
2019-03-06 12:21:11	3.95	3.97	23.65	9.00
2019-03-06 12:24:11	3.95	3.98	23.55	9.00
2019-03-06 12:27:11	3.95	3.99	23.49	9.00
2019-03-06 12:30:11	3.95	4.01	23.54	9.00
2019-03-06 12:33:11	3.95	4.02	23.57	9.00
2019-03-06 12:36:11	3.95	4.03	23.52	9.00
2019-03-06 12:39:11	3.95	4.05	23.52	9.00
2019-03-06 12:42:11	3.94	4.07	23.53	9.00
2019-03-06 12:45:11	3.95	4.08	23.58	9.00
2019-03-06 12:48:11	3.95	4.10	23.60	9.00
2019-03-06 12:51:11	3.95	4.12	23.61	9.00
2019-03-06 12:54:11	3.95	4.14	23.80	9.00
2019-03-06 12:57:11	-4.00	3.93	23.70	9.00
2019-03-06 13:00:11	-4.00	3.89	22.81	9.00
2019-03-06 13:03:11	-4.00	3.87	22.38	9.00
2019-03-06 13:06:11	-4.00	3.85	22.11	9.00
2019-03-06 13:09:11	-4.00	3.83	21.91	9.00
2019-03-06 13:12:11	-4.00	3.81	21.79	9.00
2019-03-06 13:15:11	-4.00	3.80	21.68	9.00
2019-03-06 13:18:11	-4.00	3.78	21.68	9.00
2019-03-06 13:21:11	-4.00	3.77	21.59	9.00
2019-03-06 13:24:11	-4.00	3.75	21.60	9.00
2019-03-06 13:27:11	-4.00	3.74	21.55	9.00
2019-03-06 13:30:11	-4.00	3.73	21.54	9.00
2019-03-06 13:33:11	-4.00	3.71	21.50	9.00
2019-03-06 13:36:11	-4.00	3.70	21.52	9.00
2019-03-06 13:39:11	-4.00	3.68	21.54	9.00
2019-03-06 13:42:11	-4.00	3.66	21.55	9.00
2019-03-06 13:45:11	-4.00	3.65	21.51	9.00
2019-03-06 13:48:11	-4.00	3.63	21.57	9.00
2019-03-06 13:51:11	-4.00	3.61	21.49	9.00
2019-03-06 13:54:11	-4.00	3.59	21.50	9.00
2019-03-06 13:57:11	-4.00	3.58	21.45	9.00
2019-03-06 14:00:11	-4.00	3.56	21.37	9.00
2019-03-06 14:03:11	-4.00	3.55	21.30	9.00
2019-03-06 14:06:11	-4.00	3.53	21.29	9.00
2019-03-06 14:09:11	-4.00	3.52	21.23	9.00
2019-03-06 14:12:11	-4.00	3.51	21.18	9.00
2019-03-06 14:15:11	-4.00	3.50	21.19	9.00
2019-03-06 14:18:11	-4.00	3.49	21.15	9.00
2019-03-06 14:21:11	-4.00	3.48	21.16	9.00
2019-03-06 14:24:11	-4.00	3.47	21.17	9.00
2019-03-06 14:27:11	-4.00	3.46	21.15	9.00
2019-03-06 14:30:11	-4.00	3.45	21.17	9.00
2019-03-06 14:33:11	-4.00	3.44	21.20	9.00
2019-03-06 14:36:11	-4.00	3.43	21.20	9.00
2019-03-06 14:39:11	-4.00	3.42	21.22	9.00
2019-03-06 14:42:11	-4.00	3.41	21.24	9.00
2019-03-06 14:45:11	-4.00	3.39	21.27	9.00
2019-03-06 14:48:11	-4.00	3.38	21.31	9.00
2019-03-06 14:51:11	-4.00	3.37	21.34	9.00
2019-03-06 14:54:11	-4.00	3.36	21.45	9.00
2019-03-06 14:57:11	-4.00	3.34	21.46	9.00
2019-03-06 15:00:11	-4.00	3.32	21.57	9.00
2019-03-06 15:03:11	-4.00	3.31	21.64	9.00
2019-03-06 15:06:11	-4.00	3.29	21.70	9.00
2019-03-06 15:09:11	-4.00	3.27	21.72	9.00
2019-03-06 15:12:11	-4.00	3.25	21.76	9.00
2019-03-06 15:15:11	-4.00	3.22	21.76	9.00
2019-03-06 15:18:11	-4.00	3.20	21.76	9.00
2019-03-06 15:21:11	-4.00	3.15	21.77	9.00
2019-03-06 15:24:11	-4.00	3.08	21.86	9.00
2019-03-06 15:27:11	3.95	3.36	21.89	10.00
2019-03-06 15:30:11	3.95	3.45	21.95	10.00
2019-03-06 15:33:11	3.95	3.47	22.15	10.00
2019-03-06 15:36:11	3.95	3.49	22.34	10.00
2019-03-06 15:39:11	3.95	3.50	22.48	10.00
2019-03-06 15:42:11	3.95	3.52	22.60	10.00
2019-03-06 15:45:11	3.95	3.54	22.69	10.00
2019-03-06 15:48:11	3.95	3.55	22.77	10.00
2019-03-06 15:51:11	3.95	3.57	22.77	10.00
2019-03-06 15:54:11	3.95	3.59	22.72	10.00
2019-03-06 15:57:11	3.95	3.61	22.72	10.00
2019-03-06 16:00:11	3.95	3.62	22.74	10.00
2019-03-06 16:03:11	3.95	3.63	22.73	10.00
2019-03-06 16:06:11	3.95	3.64	22.78	10.00
2019-03-06 16:09:11	3.95	3.65	22.83	10.00
2019-03-06 16:12:11	3.95	3.66	22.89	10.00
2019-03-06 16:15:11	3.95	3.67	22.90	10.00
2019-03-06 16:18:11	3.95	3.68	22.96	10.00
2019-03-06 16:21:11	3.95	3.69	23.10	10.00
2019-03-06 16:24:11	3.95	3.70	23.28	10.00
2019-03-06 16:27:11	3.95	3.71	23.38	10.00
2019-03-06 16:30:11	3.95	3.72	23.52	10.00
2019-03-06 16:33:11	3.94	3.73	23.46	10.00
2019-03-06 16:36:11	3.95	3.74	23.65	10.00
2019-03-06 16:39:11	3.95	3.75	23.75	10.00
2019-03-06 16:42:11	3.94	3.76	23.80	10.00
2019-03-06 16:45:11	3.95	3.77	23.79	10.00
2019-03-06 16:48:11	3.95	3.78	23.89	10.00
2019-03-06 16:51:11	3.94	3.80	23.80	10.00
2019-03-06 16:54:11	3.95	3.81	23.92	10.00
2019-03-06 16:57:11	3.95	3.83	24.01	10.00
2019-03-06 17:00:11	3.95	3.84	24.13	10.00
2019-03-06 17:03:11	3.95	3.86	24.05	10.00
2019-03-06 17:06:11	3.94	3.88	23.95	10.00
2019-03-06 17:09:11	3.95	3.89	23.91	10.00
2019-03-06 17:12:11	3.95	3.91	23.82	10.00
2019-03-06 17:15:11	3.95	3.92	23.78	10.00
2019-03-06 17:18:11	3.95	3.94	23.70	10.00
2019-03-06 17:21:11	3.95	3.96	23.63	10.00
2019-03-06 17:24:11	3.94	3.97	23.51	10.00
2019-03-06 17:27:11	3.95	3.98	23.53	10.00
2019-03-06 17:30:11	3.95	4.00	23.55	10.00
2019-03-06 17:33:11	3.95	4.01	23.50	10.00
2019-03-06 17:36:11	3.95	4.02	23.38	10.00
2019-03-06 17:39:11	3.94	4.04	23.38	10.00
2019-03-06 17:42:11	3.95	4.05	23.26	10.00
2019-03-06 17:45:11	3.95	4.07	23.28	10.00
2019-03-06 17:48:11	3.95	4.09	23.27	10.00
2019-03-06 17:51:11	3.95	4.11	23.29	10.00
2019-03-06 17:54:11	3.95	4.13	23.30	10.00
2019-03-06 17:57:11	3.95	4.14	23.28	10.00
2019-03-06 18:00:11	-4.00	3.91	23.03	10.00
2019-03-06 18:03:11	-4.00	3.88	22.27	10.00
2019-03-06 18:06:11	-4.00	3.86	21.87	10.00
2019-03-06 18:09:11	-4.00	3.84	21.60	10.00
2019-03-06 18:12:11	-4.00	3.82	21.40	10.00
2019-03-06 18:15:11	-4.00	3.81	21.23	10.00
2019-03-06 18:18:11	-4.00	3.79	21.13	10.00
2019-03-06 18:21:11	-4.00	3.78	21.01	10.00
2019-03-06 18:24:11	-4.00	3.76	20.93	10.00
2019-03-06 18:27:11	-4.00	3.75	20.88	10.00
2019-03-06 18:30:11	-4.00	3.74	20.90	10.00
2019-03-06 18:33:11	-4.00	3.72	20.84	10.00
2019-03-06 18:36:11	-4.00	3.71	20.80	10.00
2019-03-06 18:39:11	-4.00	3.69	20.77	10.00
2019-03-06 18:42:11	-4.00	3.67	20.78	10.00
2019-03-06 18:45:11	-4.00	3.66	20.75	10.00
2019-03-06 18:48:11	-4.00	3.64	20.74	10.00
2019-03-06 18:51:11	-4.00	3.62	20.72	10.00
2019-03-06 18:54:11	-4.00	3.60	20.68	10.00
2019-03-06 18:57:11	-4.00	3.59	20.58	10.00
2019-03-06 19:00:11	-4.00	3.57	20.52	10.00
2019-03-06 19:03:11	-4.00	3.56	20.45	10.00
2019-03-06 19:06:11	-4.00	3.54	20.34	10.00
2019-03-06 19:09:11	-4.00	3.53	20.26	10.00
2019-03-06 19:12:11	-4.00	3.51	20.25	10.00
2019-03-06 19:15:11	-4.00	3.50	20.19	10.00
2019-03-06 19:18:11	-4.00	3.49	20.15	10.00
2019-03-06 19:21:11	-4.00	3.48	20.17	10.00
2019-03-06 19:24:11	-4.00	3.47	20.13	10.00
2019-03-06 19:27:11	-4.00	3.46	20.15	10.00
2019-03-06 19:30:11	-4.00	3.45	20.16	10.00
2019-03-06 19:33:11	-4.00	3.44	20.12	10.00
2019-03-06 19:36:11	-4.00	3.43	20.16	10.00
2019-03-06 19:39:11	-4.00	3.42	20.21	10.00
2019-03-06 19:42:11	-4.00	3.41	20.18	10.00
2019-03-06 19:45:11	-4.00	3.40	20.22	10.00
2019-03-06 19:48:11	-4.00	3.39	20.25	10.00
2019-03-06 19:51:11	-4.00	3.38	20.31	10.00
2019-03-06 19:54:11	-4.00	3.36	20.36	10.00
2019-03-06 19:57:11	-4.00	3.35	20.41	10.00
2019-03-06 20:00:11	-4.00	3.33	20.45	10.00
2019-03-06 20:03:11	-4.00	3.32	20.57	10.00
2019-03-06 20:06:11	-4.00	3.30	20.58	10.00
2019-03-06 20:09:11	-4.00	3.28	20.63	10.00
2019-03-06 20:12:11	-4.00	3.26	20.68	10.00
2019-03-06 20:15:11	-4.00	3.24	20.72	10.00
2019-03-06 20:18:11	-4.00	3.21	20.68	10.00
2019-03-06 20:21:11	-4.00	3.18	20.64	10.00
2019-03-06 20:24:11	-4.00	3.13	20.73	10.00
2019-03-06 20:27:11	-4.00	3.04	20.87	10.00
2019-03-06 20:30:11	3.95	3.41	20.91	11.00
2019-03-06 20:33:11	3.95	3.46	21.04	11.00
2019-03-06 20:36:11	3.95	3.48	21.23	11.00
2019-03-06 20:39:11	3.95	3.50	21.45	11.00
2019-03-06 20:42:11	3.95	3.51	21.56	11.00
2019-03-06 20:45:11	3.95	3.53	21.73	11.00
2019-03-06 20:48:11	3.95	3.55	21.77	11.00
2019-03-06 20:51:11	3.95	3.56	21.82	11.00
2019-03-06 20:54:11	3.95	3.58	21.78	11.00
2019-03-06 20:57:11	3.95	3.60	21.78	11.00
2019-03-06 21:00:11	3.95	3.62	21.77	11.00
2019-03-06 21:03:11	3.95	3.63	21.76	11.00
2019-03-06 21:06:11	3.95	3.64	21.81	11.00
2019-03-06 21:09:11	3.95	3.65	21.84	11.00
2019-03-06 21:12:11	3.95	3.66	21.88	11.00
2019-03-06 21:15:11	3.95	3.67	21.95	11.00
2019-03-06 21:18:11	3.95	3.68	22.05	11.00
2019-03-06 21:21:11	3.95	3.69	22.15	11.00
2019-03-06 21:24:11	3.95	3.69	22.20	11.00
2019-03-06 21:27:11	3.95	3.70	22.36	11.00
2019-03-06 21:30:11	3.95	3.71	22.46	11.00
2019-03-06 21:33:11	3.95	3.72	22.56	11.00
2019-03-06 21:36:11	3.95	3.73	22.67	11.00
2019-03-06 21:39:11	3.94	3.74	22.73	11.00
2019-03-06 21:42:11	3.94	3.75	22.83	11.00
2019-03-06 21:45:11	3.95	3.77	22.89	11.00
2019-03-06 21:48:11	3.95	3.78	22.97	11.00
2019-03-06 21:51:11	3.95	3.79	23.06	11.00
2019-03-06 21:54:11	3.95	3.81	23.18	11.00
2019-03-06 21:57:11	3.94	3.82	23.19	11.00
2019-03-06 22:00:11	3.95	3.84	23.25	11.00
2019-03-06 22:03:11	3.95	3.85	23.21	11.00
2019-03-06 22:06:11	3.95	3.87	23.22	11.00
2019-03-06 22:09:11	3.95	3.89	23.18	11.00
2019-03-06 22:12:11	3.95	3.90	23.13	11.00
2019-03-06 22:15:11	3.94	3.92	23.10	11.00
2019-03-06 22:18:11	3.95	3.93	23.06	11.00
2019-03-06 22:21:11	3.95	3.95	22.95	11.00
2019-03-06 22:24:11	3.95	3.96	22.91	11.00
2019-03-06 22:27:11	3.95	3.98	22.88	11.00
2019-03-06 22:30:11	3.95	3.99	22.86	11.00
2019-03-06 22:33:11	3.95	4.00	22.79	11.00
2019-03-06 22:36:11	3.95	4.02	22.75	11.00
2019-03-06 22:39:11	3.95	4.03	22.77	11.00
2019-03-06 22:42:11	3.95	4.05	22.77	11.00
2019-03-06 22:45:11	3.95	4.06	22.79	11.00
2019-03-06 22:48:11	3.95	4.08	22.81	11.00
2019-03-06 22:51:11	3.95	4.10	22.81	11.00
2019-03-06 22:54:11	3.95	4.12	22.82	11.00
2019-03-06 22:57:11	3.95	4.14	22.85	11.00
2019-03-06 23:00:11	-4.01	3.94	23.04	11.00
2019-03-06 23:03:11	-4.00	3.89	22.05	11.00
2019-03-06 23:06:11	-4.00	3.87	21.55	11.00
2019-03-06 23:09:11	-4.00	3.85	21.23	11.00
2019-03-06 23:12:11	-4.00	3.83	21.02	11.00
2019-03-06 23:15:11	-4.00	3.81	20.84	11.00
2019-03-06 23:18:11	-4.00	3.80	20.74	11.00
2019-03-06 23:21:11	-4.00	3.78	20.68	11.00
2019-03-06 23:24:11	-4.00	3.77	20.57	11.00
2019-03-06 23:27:11	-4.00	3.76	20.59	11.00
2019-03-06 23:30:11	-4.00	3.74	20.52	11.00
2019-03-06 23:33:11	-4.00	3.73	20.51	11.00
2019-03-06 23:36:11	-4.00	3.71	20.51	11.00
2019-03-06 23:39:11	-4.00	3.70	20.53	11.00
2019-03-06 23:42:11	-4.00	3.68	20.48	11.00
2019-03-06 23:45:11	-4.00	3.67	20.52	11.00
2019-03-06 23:48:11	-4.00	3.65	20.50	11.00
2019-03-06 23:51:11	-4.00	3.63	20.45	11.00
2019-03-06 23:54:11	-4.00	3.61	20.45	11.00
2019-03-06 23:57:11	-4.00	3.59	20.40	11.00
2019-03-07 00:00:11	-4.00	3.58	20.30	11.00
2019-03-07 00:03:11	-4.00	3.56	20.26	11.00
2019-03-07 00:06:11	-4.00	3.55	20.17	11.00
2019-03-07 00:09:11	-4.00	3.53	20.15	11.00
2019-03-07 00:12:11	-4.00	3.52	20.11	11.00
2019-03-07 00:15:11	-4.00	3.51	20.04	11.00
2019-03-07 00:18:11	-4.00	3.50	19.99	11.00
2019-03-07 00:21:11	-4.00	3.49	19.99	11.00
2019-03-07 00:24:11	-4.00	3.48	20.00	11.00
2019-03-07 00:27:11	-4.00	3.47	19.96	11.00
2019-03-07 00:30:11	-4.00	3.46	20.00	11.00
2019-03-07 00:33:11	-4.00	3.45	19.96	11.00
2019-03-07 00:36:11	-4.00	3.44	19.99	11.00
2019-03-07 00:39:11	-4.00	3.43	20.02	11.00
2019-03-07 00:42:11	-4.00	3.42	20.06	11.00
2019-03-07 00:45:11	-4.00	3.41	20.05	11.00
2019-03-07 00:48:11	-4.00	3.40	20.08	11.00
2019-03-07 00:51:11	-4.00	3.38	20.13	11.00
2019-03-07 00:54:11	-4.00	3.37	20.21	11.00
2019-03-07 00:57:11	-4.00	3.36	20.26	11.00
2019-03-07 01:00:11	-4.00	3.34	20.29	11.00
2019-03-07 01:03:11	-4.00	3.32	20.36	11.00
2019-03-07 01:06:11	-4.00	3.31	20.40	11.00
2019-03-07 01:09:11	-4.00	3.29	20.48	11.00
2019-03-07 01:12:11	-4.00	3.27	20.52	11.00
2019-03-07 01:15:11	-4.00	3.25	20.51	11.00
2019-03-07 01:18:11	-4.00	3.22	20.52	11.00
2019-03-07 01:21:11	-4.00	3.20	20.53	11.00
2019-03-07 01:24:11	-4.00	3.16	20.56	11.00
2019-03-07 01:27:11	-4.00	3.08	20.65	11.00
2019-03-07 01:30:11	3.95	3.36	20.75	12.00
2019-03-07 01:33:11	3.95	3.45	20.83	12.00
2019-03-07 01:36:11	3.95	3.47	21.03	12.00
2019-03-07 01:39:11	3.95	3.49	21.23	12.00
2019-03-07 01:42:11	3.95	3.50	21.40	12.00
2019-03-07 01:45:11	3.95	3.52	21.52	12.00
2019-03-07 01:48:11	3.95	3.54	21.61	12.00
2019-03-07 01:51:11	3.95	3.56	21.66	12.00
2019-03-07 01:54:10	3.95	3.58	21.67	12.00
2019-03-07 01:57:10	3.95	3.59	21.62	12.00
2019-03-07 02:00:10	3.95	3.61	21.60	12.00
2019-03-07 02:03:10	3.95	3.62	21.66	12.00
2019-03-07 02:06:10	3.95	3.64	21.64	12.00
2019-03-07 02:09:10	3.95	3.64	21.66	12.00
2019-03-07 02:12:10	3.95	3.65	21.68	12.00
2019-03-07 02:15:10	3.95	3.66	21.79	12.00
2019-03-07 02:18:10	3.95	3.67	21.82	12.00
2019-03-07 02:21:10	3.95	3.68	21.86	12.00
2019-03-07 02:24:10	3.95	3.69	21.99	12.00
2019-03-07 02:27:10	3.95	3.70	22.11	12.00
2019-03-07 02:30:10	3.95	3.71	22.22	12.00
2019-03-07 02:33:10	3.94	3.72	22.26	12.00
2019-03-07 02:36:10	3.95	3.73	22.40	12.00
2019-03-07 02:39:10	3.95	3.74	22.53	12.00
2019-03-07 02:42:10	3.94	3.75	22.55	12.00
2019-03-07 02:45:10	3.95	3.76	22.61	12.00
2019-03-07 02:48:10	3.95	3.77	22.71	12.00
2019-03-07 02:51:10	3.95	3.79	22.82	12.00
2019-03-07 02:54:10	3.95	3.80	22.91	12.00
2019-03-07 02:57:10	3.95	3.81	22.89	12.00
2019-03-07 03:00:10	3.95	3.83	22.92	12.00
2019-03-07 03:03:10	3.95	3.84	23.02	12.00
2019-03-07 03:06:10	3.95	3.86	23.00	12.00
2019-03-07 03:09:10	3.95	3.88	22.98	12.00
2019-03-07 03:12:10	3.95	3.90	22.93	12.00
2019-03-07 03:15:10	3.94	3.91	22.91	12.00
2019-03-07 03:18:10	3.95	3.93	22.78	12.00
2019-03-07 03:21:10	3.95	3.94	22.76	12.00
2019-03-07 03:24:10	3.95	3.96	22.74	12.00
2019-03-07 03:27:10	3.95	3.97	22.71	12.00
2019-03-07 03:30:10	3.95	3.98	22.67	12.00
2019-03-07 03:33:10	3.94	4.00	22.63	12.00
2019-03-07 03:36:10	3.95	4.01	22.63	12.00
2019-03-07 03:39:10	3.95	4.03	22.56	12.00
2019-03-07 03:42:10	3.95	4.04	22.62	12.00
2019-03-07 03:45:10	3.95	4.06	22.53	12.00
2019-03-07 03:48:10	3.95	4.07	22.62	12.00
2019-03-07 03:51:10	3.94	4.09	22.56	12.00
2019-03-07 03:54:10	3.95	4.11	22.62	12.00
2019-03-07 03:57:10	3.95	4.13	22.67	12.00
2019-03-07 04:00:10	3.95	4.15	22.63	12.00
2019-03-07 04:03:10	-4.00	3.91	22.04	12.00
2019-03-07 04:06:10	-4.00	3.88	21.40	12.00
2019-03-07 04:09:10	-4.00	3.86	21.09	12.00
2019-03-07 04:12:10	-4.00	3.84	20.84	12.00
2019-03-07 04:15:10	-4.00	3.82	20.65	12.00
2019-03-07 04:18:10	-4.00	3.80	20.52	12.00
2019-03-07 04:21:10	-4.00	3.79	20.44	12.00
2019-03-07 04:24:10	-4.00	3.77	20.39	12.00
2019-03-07 04:27:10	-4.00	3.76	20.36	12.00
2019-03-07 04:30:10	-4.00	3.75	20.31	12.00
2019-03-07 04:33:10	-4.00	3.73	20.30	12.00
2019-03-07 04:36:10	-4.00	3.72	20.28	12.00
2019-03-07 04:39:10	-4.00	3.70	20.29	12.00
2019-03-07 04:42:10	-4.00	3.69	20.27	12.00
2019-03-07 04:45:10	-4.00	3.67	20.27	12.00
2019-03-07 04:48:10	-4.00	3.65	20.30	12.00
2019-03-07 04:51:10	-4.00	3.64	20.29	12.00
2019-03-07 04:54:10	-4.00	3.62	20.29	12.00
2019-03-07 04:57:10	-4.00	3.60	20.28	12.00
2019-03-07 05:00:10	-4.00	3.58	20.28	12.00
2019-03-07 05:03:10	-4.00	3.57	20.27	12.00
2019-03-07 05:06:10	-4.00	3.55	20.23	12.00
2019-03-07 05:09:10	-4.00	3.54	20.20	12.00
2019-03-07 05:12:10	-4.00	3.53	20.16	12.00
2019-03-07 05:15:10	-4.00	3.51	20.16	12.00
2019-03-07 05:18:10	-4.00	3.50	20.12	12.00
2019-03-07 05:21:10	-4.00	3.49	20.09	12.00
2019-03-07 05:24:10	-4.00	3.48	20.11	12.00
2019-03-07 05:27:10	-4.00	3.47	20.12	12.00
2019-03-07 05:30:10	-4.00	3.46	20.12	12.00
2019-03-07 05:33:10	-4.00	3.45	20.13	12.00
2019-03-07 05:36:10	-4.00	3.44	20.17	12.00
2019-03-07 05:39:10	-4.00	3.43	20.17	12.00
2019-03-07 05:42:10	-4.00	3.42	20.19	12.00
2019-03-07 05:45:10	-4.00	3.41	20.24	12.00
2019-03-07 05:48:10	-4.00	3.40	20.24	12.00
2019-03-07 05:51:10	-4.00	3.39	20.31	12.00
2019-03-07 05:54:10	-4.00	3.38	20.37	12.00
2019-03-07 05:57:10	-4.00	3.36	20.46	12.00
2019-03-07 06:00:10	-4.00	3.35	20.52	12.00
2019-03-07 06:03:10	-4.00	3.33	20.61	12.00
2019-03-07 06:06:10	-4.00	3.31	20.66	12.00
2019-03-07 06:09:10	-4.00	3.30	20.73	12.00
2019-03-07 06:12:10	-4.00	3.28	20.75	12.00
2019-03-07 06:15:10	-4.00	3.26	20.74	12.00
2019-03-07 06:18:10	-4.00	3.23	20.75	12.00
2019-03-07 06:21:10	-4.00	3.21	20.72	12.00
2019-03-07 06:24:10	-4.00	3.17	20.74	12.00
2019-03-07 06:27:10	-4.00	3.12	20.81	12.00
2019-03-07 06:30:10	-4.00	3.01	20.94	12.00
2019-03-07 06:33:10	3.95	3.43	21.04	13.00
2019-03-07 06:36:10	3.95	3.46	21.26	13.00
2019-03-07 06:39:10	3.95	3.48	21.40	13.00
2019-03-07 06:42:10	3.95	3.50	21.66	13.00
2019-03-07 06:45:10	3.95	3.51	21.77	13.00
2019-03-07 06:48:10	3.95	3.53	21.78	13.00
2019-03-07 06:51:10	3.95	3.55	21.87	13.00
2019-03-07 06:54:10	3.95	3.57	21.87	13.00
2019-03-07 06:57:10	3.95	3.59	21.90	13.00
2019-03-07 07:00:10	3.95	3.60	21.90	13.00
2019-03-07 07:03:10	3.95	3.62	21.84	13.00
2019-03-07 07:06:10	3.95	3.63	21.87	13.00
2019-03-07 07:09:10	3.95	3.64	21.87	13.00
2019-03-07 07:12:10	3.95	3.65	21.89	13.00
2019-03-07 07:15:10	3.95	3.66	21.98	13.00
2019-03-07 07:18:10	3.95	3.67	21.98	13.00
2019-03-07 07:21:10	3.96	3.68	22.06	13.00
2019-03-07 07:24:10	3.95	3.69	22.13	13.00
2019-03-07 07:27:10	3.95	3.70	22.23	13.00
2019-03-07 07:30:10	3.95	3.70	22.35	13.00
2019-03-07 07:33:10	3.95	3.71	22.47	13.00
2019-03-07 07:36:10	3.95	3.73	22.60	13.00
2019-03-07 07:39:10	3.95	3.73	22.69	13.00
2019-03-07 07:42:10	3.94	3.75	22.72	13.00
2019-03-07 07:45:10	3.94	3.76	22.89	13.00
2019-03-07 07:48:10	3.94	3.77	22.97	13.00
2019-03-07 07:51:10	3.95	3.78	23.01	13.00
2019-03-07 07:54:10	3.95	3.79	23.09	13.00
2019-03-07 07:57:10	3.95	3.81	23.16	13.00
2019-03-07 08:00:10	3.95	3.82	23.13	13.00
2019-03-07 08:03:10	3.95	3.84	23.21	13.00
2019-03-07 08:06:10	3.95	3.85	23.28	13.00
2019-03-07 08:09:10	3.95	3.87	23.30	13.00
2019-03-07 08:12:10	3.95	3.89	23.27	13.00
2019-03-07 08:15:10	3.95	3.90	23.20	13.00
2019-03-07 08:18:10	3.94	3.92	23.11	13.00
2019-03-07 08:21:10	3.94	3.93	23.07	13.00
2019-03-07 08:24:10	3.95	3.95	23.05	13.00
2019-03-07 08:27:10	3.95	3.96	23.01	13.00
2019-03-07 08:30:10	3.95	3.98	22.98	13.00
2019-03-07 08:33:10	3.95	3.99	22.97	13.00
2019-03-07 08:36:10	3.95	4.00	22.91	13.00
2019-03-07 08:39:10	3.95	4.02	22.91	13.00
2019-03-07 08:42:10	3.95	4.03	23.00	13.00
2019-03-07 08:45:10	3.95	4.05	23.01	13.00
2019-03-07 08:48:10	3.95	4.06	23.03	13.00
2019-03-07 08:51:10	3.94	4.08	22.89	13.00
2019-03-07 08:54:10	3.95	4.10	22.98	13.00
2019-03-07 08:57:10	3.95	4.12	23.03	13.00
2019-03-07 09:00:10	3.95	4.14	23.05	13.00
2019-03-07 09:03:10	-4.00	3.93	23.26	13.00
2019-03-07 09:06:10	-4.00	3.89	22.43	13.00
2019-03-07 09:09:10	-4.00	3.87	22.05	13.00
2019-03-07 09:12:10	-4.00	3.85	21.80	13.00
2019-03-07 09:15:10	-4.00	3.83	21.60	13.00
2019-03-07 09:18:10	-4.00	3.81	21.49	13.00
2019-03-07 09:21:10	-4.00	3.80	21.37	13.00
2019-03-07 09:24:10	-4.00	3.78	21.29	13.00
2019-03-07 09:27:10	-4.00	3.77	21.30	13.00
2019-03-07 09:30:10	-4.00	3.76	21.23	13.00
2019-03-07 09:33:10	-4.00	3.74	21.27	13.00
2019-03-07 09:36:10	-4.00	3.73	21.25	13.00
2019-03-07 09:39:10	-4.00	3.71	21.23	13.00
2019-03-07 09:42:10	-4.00	3.70	21.25	13.00
2019-03-07 09:45:10	-4.00	3.68	21.21	13.00
2019-03-07 09:48:10	-4.00	3.67	21.22	13.00
2019-03-07 09:51:10	-4.00	3.65	21.19	13.00
2019-03-07 09:54:10	-4.00	3.63	21.23	13.00
2019-03-07 09:57:10	-4.00	3.61	21.19	13.00
2019-03-07 10:00:10	-4.00	3.60	21.10	13.00
2019-03-07 10:03:10	-4.00	3.58	21.07	13.00
2019-03-07 10:06:10	-4.00	3.56	20.97	13.00
2019-03-07 10:09:10	-4.00	3.55	20.93	13.00
2019-03-07 10:12:10	-4.00	3.53	20.90	13.00
2019-03-07 10:15:10	-4.00	3.52	20.86	13.00
2019-03-07 10:18:10	-4.00	3.51	20.81	13.00
2019-03-07 10:21:10	-4.00	3.50	20.83	13.00
2019-03-07 10:24:10	-4.00	3.49	20.82	13.00
2019-03-07 10:27:10	-4.00	3.48	20.83	13.00
2019-03-07 10:30:10	-4.00	3.47	20.85	13.00
2019-03-07 10:33:10	-4.00	3.46	20.87	13.00
2019-03-07 10:36:10	-4.00	3.45	20.92	13.00
2019-03-07 10:39:10	-4.00	3.44	20.95	13.00
2019-03-07 10:42:10	-4.00	3.43	20.98	13.00
2019-03-07 10:45:10	-4.00	3.42	21.02	13.00
2019-03-07 10:48:10	-4.00	3.41	21.04	13.00
2019-03-07 10:51:10	-4.00	3.40	21.11	13.00
2019-03-07 10:54:10	-4.00	3.39	21.20	13.00
2019-03-07 10:57:10	-4.00	3.37	21.26	13.00
2019-03-07 11:00:10	-4.00	3.36	21.29	13.00
2019-03-07 11:03:10	-4.00	3.34	21.37	13.00
2019-03-07 11:06:10	-4.00	3.33	21.46	13.00
2019-03-07 11:09:10	-4.00	3.31	21.55	13.00
2019-03-07 11:12:10	-4.00	3.29	21.59	13.00
2019-03-07 11:15:10	-4.00	3.27	21.65	13.00
2019-03-07 11:18:10	-4.00	3.25	21.69	13.00
2019-03-07 11:21:10	-4.00	3.23	21.74	13.00
2019-03-07 11:24:10	-4.00	3.20	21.78	13.00
2019-03-07 11:27:10	-4.00	3.16	21.83	13.00
2019-03-07 11:30:10	-4.00	3.09	21.92	13.00
2019-03-07 11:33:15	3.95	3.34	22.13	14.00
2019-03-07 11:36:15	3.95	3.44	22.13	14.00
2019-03-07 11:39:15	3.95	3.47	22.31	14.00
2019-03-07 11:42:15	3.95	3.48	22.58	14.00
2019-03-07 11:45:15	3.95	3.50	22.77	14.00
2019-03-07 11:48:15	3.95	3.51	22.87	14.00
2019-03-07 11:51:15	3.95	3.53	23.04	14.00
2019-03-07 11:54:15	3.95	3.55	23.15	14.00
2019-03-07 11:57:15	3.95	3.57	23.17	14.00
2019-03-07 12:00:15	3.95	3.59	23.11	14.00
2019-03-07 12:03:15	3.95	3.61	23.11	14.00
2019-03-07 12:06:15	3.95	3.62	23.19	14.00
2019-03-07 12:09:15	3.95	3.63	23.20	14.00
2019-03-07 12:12:15	3.95	3.64	23.19	14.00
2019-03-07 12:15:15	3.95	3.65	23.32	14.00
2019-03-07 12:18:15	3.94	3.66	23.26	14.00
2019-03-07 12:21:15	3.95	3.67	23.28	14.00
2019-03-07 12:24:15	3.95	3.68	23.38	14.00
2019-03-07 12:27:15	3.95	3.69	23.53	14.00
2019-03-07 12:30:15	3.95	3.70	23.70	14.00
2019-03-07 12:33:15	3.95	3.71	23.79	14.00
2019-03-07 12:36:15	3.94	3.72	23.88	14.00
2019-03-07 12:39:15	3.94	3.73	24.22	14.00
2019-03-07 12:42:15	3.94	3.74	24.22	14.00
2019-03-07 12:45:15	3.94	3.75	24.34	14.00
2019-03-07 12:48:15	3.95	3.76	24.46	14.00
2019-03-07 12:51:15	3.94	3.77	24.46	14.00
2019-03-07 12:54:15	3.94	3.78	24.59	14.00
2019-03-07 12:57:15	3.94	3.80	24.70	14.00
2019-03-07 13:00:15	3.94	3.81	24.71	14.00
2019-03-07 13:03:15	3.95	3.82	24.79	14.00
2019-03-07 13:06:15	3.95	3.84	24.85	14.00
2019-03-07 13:09:15	3.94	3.86	24.75	14.00
2019-03-07 13:12:15	3.95	3.87	24.81	14.00
2019-03-07 13:15:15	3.95	3.89	24.80	14.00
2019-03-07 13:18:15	3.95	3.91	24.84	14.00
2019-03-07 13:21:15	3.95	3.92	24.73	14.00
2019-03-07 13:24:15	3.94	3.94	24.76	14.00
2019-03-07 13:27:15	3.95	3.95	24.79	14.00
2019-03-07 13:30:15	3.95	3.97	24.75	14.00
2019-03-07 13:33:15	3.95	3.98	24.66	14.00
2019-03-07 13:36:15	3.95	3.99	24.51	14.00
2019-03-07 13:39:15	3.94	4.01	24.41	14.00
2019-03-07 13:42:15	3.95	4.02	24.41	14.00
2019-03-07 13:45:15	3.95	4.04	24.40	14.00
2019-03-07 13:48:15	3.95	4.05	24.43	14.00
2019-03-07 13:51:15	3.95	4.07	24.61	14.00
2019-03-07 13:54:15	3.94	4.08	24.38	14.00
2019-03-07 13:57:15	3.94	4.10	24.36	14.00
2019-03-07 14:00:15	3.95	4.12	24.58	14.00
2019-03-07 14:03:15	3.95	4.14	24.59	14.00
2019-03-07 14:06:15	-4.00	3.92	24.09	14.00
2019-03-07 14:09:15	-4.00	3.89	23.28	14.00
2019-03-07 14:12:15	-4.00	3.87	22.84	14.00
2019-03-07 14:15:15	-4.00	3.85	22.62	14.00
2019-03-07 14:18:15	-4.00	3.83	22.44	14.00
2019-03-07 14:21:15	-4.00	3.81	22.32	14.00
2019-03-07 14:24:15	-4.00	3.80	22.21	14.00
2019-03-07 14:27:15	-4.00	3.78	22.11	14.00
2019-03-07 14:30:15	-4.00	3.77	22.07	14.00
2019-03-07 14:33:15	-4.00	3.75	22.03	14.00
2019-03-07 14:36:15	-4.00	3.74	21.98	14.00
2019-03-07 14:39:15	-4.00	3.73	21.96	14.00
2019-03-07 14:42:15	-4.00	3.71	21.94	14.00
2019-03-07 14:45:15	-4.00	3.70	21.96	14.00
2019-03-07 14:48:15	-4.00	3.68	21.93	14.00
2019-03-07 14:51:15	-4.00	3.66	21.95	14.00
2019-03-07 14:54:15	-4.00	3.64	21.90	14.00
2019-03-07 14:57:15	-4.00	3.63	21.85	14.00
2019-03-07 15:00:15	-4.00	3.61	21.82	14.00
2019-03-07 15:03:15	-4.00	3.59	21.76	14.00
2019-03-07 15:06:15	-4.00	3.58	21.67	14.00
2019-03-07 15:09:15	-4.00	3.56	21.66	14.00
2019-03-07 15:12:15	-4.00	3.55	21.55	14.00
2019-03-07 15:15:15	-4.00	3.53	21.47	14.00
2019-03-07 15:18:15	-4.00	3.52	21.40	14.00
2019-03-07 15:21:15	-4.00	3.51	21.32	14.00
2019-03-07 15:24:15	-4.00	3.50	21.30	14.00
2019-03-07 15:27:15	-4.00	3.49	21.26	14.00
2019-03-07 15:30:15	-4.00	3.48	21.21	14.00
2019-03-07 15:33:15	-4.00	3.47	21.18	14.00
2019-03-07 15:36:15	-4.00	3.46	21.19	14.00
2019-03-07 15:39:15	-4.00	3.45	21.21	14.00
2019-03-07 15:42:15	-4.00	3.44	21.21	14.00
2019-03-07 15:45:15	-4.00	3.43	21.24	14.00
2019-03-07 15:48:15	-4.00	3.42	21.26	14.00
2019-03-07 15:51:15	-4.00	3.41	21.28	14.00
2019-03-07 15:54:15	-4.00	3.39	21.30	14.00
2019-03-07 15:57:15	-4.00	3.38	21.37	14.00
2019-03-07 16:00:15	-4.00	3.37	21.40	14.00
2019-03-07 16:03:15	-4.00	3.36	21.41	14.00
2019-03-07 16:06:15	-4.00	3.34	21.53	14.00
2019-03-07 16:09:15	-4.00	3.32	21.55	14.00
2019-03-07 16:12:15	-4.00	3.30	21.63	14.00
2019-03-07 16:15:15	-4.00	3.28	21.69	14.00
2019-03-07 16:18:15	-4.00	3.26	21.72	14.00
2019-03-07 16:21:15	-4.00	3.24	21.72	14.00
2019-03-07 16:24:15	-4.00	3.22	21.71	14.00
2019-03-07 16:27:15	-4.00	3.19	21.73	14.00
2019-03-07 16:30:15	-4.00	3.15	21.78	14.00
2019-03-07 16:33:15	-4.00	3.07	21.86	14.00
2019-03-07 16:36:15	3.95	3.38	21.96	15.00
2019-03-07 16:39:15	3.95	3.45	22.10	15.00
2019-03-07 16:42:15	3.95	3.47	22.16	15.00
2019-03-07 16:45:15	3.95	3.49	22.43	15.00
2019-03-07 16:48:15	3.95	3.50	22.57	15.00
2019-03-07 16:51:15	3.95	3.52	22.68	15.00
2019-03-07 16:54:15	3.95	3.54	22.72	15.00
2019-03-07 16:57:15	3.95	3.56	22.71	15.00
2019-03-07 17:00:15	3.95	3.57	22.77	15.00
2019-03-07 17:03:15	3.95	3.59	22.77	15.00
2019-03-07 17:06:15	3.95	3.61	22.78	15.00
2019-03-07 17:09:15	3.95	3.62	22.82	15.00
2019-03-07 17:12:15	3.95	3.63	22.77	15.00
2019-03-07 17:15:15	3.95	3.64	22.85	15.00
2019-03-07 17:18:15	3.95	3.65	22.81	15.00
2019-03-07 17:21:15	3.94	3.66	22.85	15.00
2019-03-07 17:24:15	3.95	3.67	22.93	15.00
2019-03-07 17:27:15	3.95	3.68	23.05	15.00
2019-03-07 17:30:15	3.95	3.69	23.18	15.00
2019-03-07 17:33:15	3.95	3.70	23.20	15.00
2019-03-07 17:36:15	3.94	3.71	23.39	15.00
2019-03-07 17:39:15	3.94	3.72	23.35	15.00
2019-03-07 17:42:15	3.94	3.73	23.52	15.00
2019-03-07 17:45:15	3.94	3.74	23.58	15.00
2019-03-07 17:48:15	3.95	3.75	23.73	15.00
2019-03-07 17:51:15	3.94	3.76	23.68	15.00
2019-03-07 17:54:15	3.94	3.77	23.86	15.00
2019-03-07 17:57:15	3.94	3.79	23.85	15.00
2019-03-07 18:00:15	3.94	3.80	23.94	15.00
2019-03-07 18:03:15	3.95	3.81	24.01	15.00
2019-03-07 18:06:15	3.95	3.83	24.03	15.00
2019-03-07 18:09:15	3.95	3.84	24.07	15.00
2019-03-07 18:12:15	3.95	3.86	24.04	15.00
2019-03-07 18:15:15	3.95	3.88	24.02	15.00
2019-03-07 18:18:15	3.95	3.89	24.04	15.00
2019-03-07 18:21:15	3.95	3.91	23.97	15.00
2019-03-07 18:24:15	3.95	3.92	23.97	15.00
2019-03-07 18:27:15	3.94	3.94	23.85	15.00
2019-03-07 18:30:15	3.95	3.96	23.77	15.00
2019-03-07 18:33:15	3.95	3.97	23.72	15.00
2019-03-07 18:36:15	3.95	3.98	23.66	15.00
2019-03-07 18:39:15	3.95	4.00	23.66	15.00
2019-03-07 18:42:15	3.94	4.01	23.64	15.00
2019-03-07 18:45:15	3.95	4.02	23.61	15.00
2019-03-07 18:48:15	3.94	4.04	23.57	15.00
2019-03-07 18:51:15	3.95	4.05	23.66	15.00
2019-03-07 18:54:15	3.95	4.07	23.66	15.00
2019-03-07 18:57:15	3.95	4.09	23.66	15.00
2019-03-07 19:00:15	3.94	4.11	23.68	15.00
2019-03-07 19:03:15	3.95	4.13	23.71	15.00
2019-03-07 19:06:15	3.95	4.15	23.77	15.00
2019-03-07 19:09:15	-4.00	3.91	23.25	15.00
2019-03-07 19:12:15	-4.00	3.88	22.53	15.00
2019-03-07 19:15:15	-4.00	3.86	22.11	15.00
2019-03-07 19:18:15	-4.00	3.84	21.87	15.00
2019-03-07 19:21:15	-4.00	3.82	21.62	15.00
2019-03-07 19:24:15	-4.00	3.81	21.51	15.00
2019-03-07 19:27:15	-4.00	3.79	21.38	15.00
2019-03-07 19:30:15	-4.00	3.78	21.30	15.00
2019-03-07 19:33:15	-4.00	3.76	21.20	15.00
2019-03-07 19:36:15	-4.00	3.75	21.17	15.00
2019-03-07 19:39:15	-4.00	3.74	21.12	15.00
2019-03-07 19:42:15	-4.00	3.72	21.10	15.00
2019-03-07 19:45:15	-4.00	3.71	21.10	15.00
2019-03-07 19:48:15	-4.00	3.69	21.06	15.00
2019-03-07 19:51:15	-4.00	3.67	21.04	15.00
2019-03-07 19:54:15	-4.00	3.66	21.01	15.00
2019-03-07 19:57:15	-4.00	3.64	20.96	15.00
2019-03-07 20:00:15	-4.00	3.62	21.00	15.00
2019-03-07 20:03:15	-4.00	3.61	20.94	15.00
2019-03-07 20:06:15	-4.00	3.59	20.88	15.00
2019-03-07 20:09:15	-4.00	3.57	20.82	15.00
2019-03-07 20:12:15	-4.00	3.56	20.74	15.00
2019-03-07 20:15:15	-4.00	3.54	20.69	15.00
2019-03-07 20:18:15	-4.00	3.53	20.64	15.00
2019-03-07 20:21:15	-4.00	3.52	20.56	15.00
2019-03-07 20:24:15	-4.00	3.50	20.54	15.00
2019-03-07 20:27:15	-4.00	3.49	20.50	15.00
2019-03-07 20:30:15	-4.00	3.48	20.48	15.00
2019-03-07 20:33:15	-4.00	3.47	20.49	15.00
2019-03-07 20:36:15	-4.00	3.46	20.51	15.00
2019-03-07 20:39:15	-4.00	3.45	20.47	15.00
2019-03-07 20:42:15	-4.00	3.44	20.50	15.00
2019-03-07 20:45:15	-4.00	3.43	20.52	15.00
2019-03-07 20:48:15	-4.00	3.42	20.55	15.00
2019-03-07 20:51:15	-4.00	3.41	20.55	15.00
2019-03-07 20:54:15	-4.00	3.40	20.56	15.00
2019-03-07 20:57:15	-4.00	3.39	20.64	15.00
2019-03-07 21:00:15	-4.00	3.38	20.64	15.00
2019-03-07 21:03:15	-4.00	3.37	20.70	15.00
2019-03-07 21:06:15	-4.00	3.35	20.76	15.00
2019-03-07 21:09:15	-4.00	3.33	20.84	15.00
2019-03-07 21:12:15	-4.00	3.32	20.93	15.00
2019-03-07 21:15:15	-4.00	3.30	20.96	15.00
2019-03-07 21:18:15	-4.00	3.28	21.02	15.00
2019-03-07 21:21:15	-4.00	3.26	21.03	15.00
2019-03-07 21:24:15	-4.00	3.24	21.02	15.00
2019-03-07 21:27:15	-4.00	3.21	21.02	15.00
2019-03-07 21:30:15	-4.00	3.18	21.04	15.00
2019-03-07 21:33:15	-4.00	3.13	21.11	15.00
2019-03-07 21:36:15	-4.00	3.03	21.23	15.00
2019-03-07 21:39:15	3.94	3.41	21.24	16.00
2019-03-07 21:42:15	3.95	3.46	21.40	16.00
2019-03-07 21:45:15	3.95	3.48	21.67	16.00
2019-03-07 21:48:15	3.95	3.49	21.79	16.00
2019-03-07 21:51:15	3.95	3.51	21.96	16.00
2019-03-07 21:54:15	3.95	3.52	22.07	16.00
2019-03-07 21:57:15	3.95	3.54	22.18	16.00
2019-03-07 22:00:15	3.95	3.56	22.21	16.00
2019-03-07 22:03:15	3.95	3.58	22.19	16.00
2019-03-07 22:06:15	3.95	3.60	22.16	16.00
2019-03-07 22:09:15	3.95	3.61	22.20	16.00
2019-03-07 22:12:15	3.95	3.63	22.15	16.00
2019-03-07 22:15:15	3.95	3.64	22.26	16.00
2019-03-07 22:18:15	3.95	3.65	22.24	16.00
2019-03-07 22:21:15	3.95	3.66	22.32	16.00
2019-03-07 22:24:15	3.95	3.67	22.41	16.00
2019-03-07 22:27:15	3.95	3.67	22.44	16.00
2019-03-07 22:30:15	3.95	3.68	22.51	16.00
2019-03-07 22:33:15	3.95	3.69	22.62	16.00
2019-03-07 22:36:15	3.95	3.70	22.72	16.00
2019-03-07 22:39:15	3.95	3.71	22.89	16.00
2019-03-07 22:42:15	3.95	3.72	23.00	16.00
2019-03-07 22:45:15	3.94	3.73	23.07	16.00
2019-03-07 22:48:15	3.95	3.74	23.13	16.00
2019-03-07 22:51:15	3.94	3.75	23.28	16.00
2019-03-07 22:54:15	3.95	3.76	23.34	16.00
2019-03-07 22:57:15	3.95	3.78	23.44	16.00
2019-03-07 23:00:15	3.95	3.79	23.47	16.00
2019-03-07 23:03:15	3.94	3.80	23.53	16.00
2019-03-07 23:06:15	3.95	3.82	23.59	16.00
2019-03-07 23:09:15	3.95	3.83	23.58	16.00
2019-03-07 23:12:15	3.95	3.85	23.64	16.00
2019-03-07 23:15:15	3.95	3.87	23.60	16.00
2019-03-07 23:18:15	3.94	3.88	23.66	16.00
2019-03-07 23:21:15	3.95	3.90	23.55	16.00
2019-03-07 23:24:15	3.95	3.92	23.52	16.00
2019-03-07 23:27:15	3.95	3.93	23.43	16.00
2019-03-07 23:30:15	3.95	3.95	23.44	16.00
2019-03-07 23:33:15	3.95	3.96	23.36	16.00
2019-03-07 23:36:15	3.94	3.97	23.26	16.00
2019-03-07 23:39:15	3.95	3.99	23.24	16.00
2019-03-07 23:42:15	3.95	4.00	23.22	16.00
2019-03-07 23:45:15	3.95	4.01	23.19	16.00
2019-03-07 23:48:15	3.95	4.03	23.16	16.00
2019-03-07 23:51:15	3.95	4.04	23.25	16.00
2019-03-07 23:54:15	3.94	4.06	23.17	16.00
2019-03-07 23:57:15	3.95	4.08	23.16	16.00
2019-03-08 00:00:15	3.95	4.10	23.22	16.00
2019-03-08 00:03:15	3.95	4.11	23.23	16.00
2019-03-08 00:06:15	3.95	4.13	23.24	16.00
2019-03-08 00:09:15	-4.01	3.96	23.47	16.00
2019-03-08 00:12:15	-4.00	3.90	22.49	16.00
2019-03-08 00:15:15	-4.00	3.88	21.94	16.00
2019-03-08 00:18:15	-4.00	3.86	21.64	16.00
2019-03-08 00:21:15	-4.00	3.84	21.36	16.00
2019-03-08 00:24:15	-4.00	3.82	21.20	16.00
2019-03-08 00:27:15	-4.00	3.80	21.09	16.00
2019-03-08 00:30:15	-4.00	3.79	20.97	16.00
2019-03-08 00:33:15	-4.00	3.77	20.93	16.00
2019-03-08 00:36:15	-4.00	3.76	20.87	16.00
2019-03-08 00:39:15	-4.00	3.75	20.85	16.00
2019-03-08 00:42:15	-4.00	3.73	20.80	16.00
2019-03-08 00:45:15	-4.00	3.72	20.81	16.00
2019-03-08 00:48:15	-4.00	3.70	20.79	16.00
2019-03-08 00:51:15	-4.00	3.68	20.77	16.00
2019-03-08 00:54:15	-4.00	3.67	20.77	16.00
2019-03-08 00:57:15	-4.00	3.65	20.77	16.00
2019-03-08 01:00:15	-4.00	3.63	20.73	16.00
2019-03-08 01:03:15	-4.00	3.62	20.74	16.00
2019-03-08 01:06:15	-4.00	3.60	20.64	16.00
2019-03-08 01:09:15	-4.00	3.58	20.60	16.00
2019-03-08 01:12:15	-4.00	3.57	20.53	16.00
2019-03-08 01:15:15	-4.00	3.55	20.47	16.00
2019-03-08 01:18:15	-4.00	3.54	20.40	16.00
2019-03-08 01:21:15	-4.00	3.52	20.33	16.00
2019-03-08 01:24:15	-4.00	3.51	20.24	16.00
2019-03-08 01:27:15	-4.00	3.50	20.20	16.00
2019-03-08 01:30:15	-4.00	3.49	20.23	16.00
2019-03-08 01:33:15	-4.00	3.48	20.17	16.00
2019-03-08 01:36:15	-4.00	3.47	20.21	16.00
2019-03-08 01:39:15	-4.00	3.46	20.22	16.00
2019-03-08 01:42:15	-4.00	3.45	20.15	16.00
2019-03-08 01:45:15	-4.00	3.44	20.24	16.00
2019-03-08 01:48:15	-4.00	3.43	20.24	16.00
2019-03-08 01:51:15	-4.00	3.42	20.24	16.00
2019-03-08 01:54:15	-4.00	3.41	20.27	16.00
2019-03-08 01:57:15	-4.00	3.40	20.27	16.00
2019-03-08 02:00:15	-4.00	3.39	20.32	16.00
2019-03-08 02:03:15	-4.00	3.37	20.35	16.00
2019-03-08 02:06:15	-4.00	3.36	20.39	16.00
2019-03-08 02:09:15	-4.00	3.35	20.45	16.00
2019-03-08 02:12:15	-4.00	3.33	20.55	16.00
2019-03-08 02:15:15	-4.00	3.31	20.63	16.00
2019-03-08 02:18:15	-4.00	3.29	20.64	16.00
2019-03-08 02:21:15	-4.00	3.27	20.71	16.00
2019-03-08 02:24:15	-4.00	3.25	20.67	16.00
2019-03-08 02:27:15	-4.00	3.23	20.68	16.00
2019-03-08 02:30:15	-4.00	3.20	20.72	16.00
2019-03-08 02:33:15	-4.00	3.17	20.70	16.00
2019-03-08 02:36:15	-4.00	3.10	20.81	16.00
2019-03-08 02:39:15	3.95	3.31	20.91	17.00
2019-03-08 02:42:15	3.95	3.44	20.98	17.00
2019-03-08 02:45:15	3.95	3.47	21.14	17.00
2019-03-08 02:48:15	3.95	3.48	21.37	17.00
2019-03-08 02:51:15	3.95	3.50	21.50	17.00
2019-03-08 02:54:15	3.95	3.51	21.62	17.00
2019-03-08 02:57:15	3.95	3.53	21.73	17.00
2019-03-08 03:00:15	3.95	3.55	21.87	17.00
2019-03-08 03:03:15	3.95	3.57	21.83	17.00
2019-03-08 03:06:15	3.95	3.59	21.77	17.00
2019-03-08 03:09:15	3.95	3.61	21.84	17.00
2019-03-08 03:12:15	3.95	3.62	21.82	17.00
2019-03-08 03:15:15	3.95	3.63	21.78	17.00
2019-03-08 03:18:15	3.95	3.64	21.84	17.00
2019-03-08 03:21:15	3.95	3.65	21.87	17.00
2019-03-08 03:24:15	3.95	3.66	21.91	17.00
2019-03-08 03:27:15	3.95	3.67	22.04	17.00
2019-03-08 03:30:15	3.95	3.68	22.10	17.00
2019-03-08 03:33:15	3.95	3.69	22.16	17.00
2019-03-08 03:36:15	3.95	3.70	22.34	17.00
2019-03-08 03:39:15	3.95	3.71	22.38	17.00
2019-03-08 03:42:15	3.95	3.72	22.51	17.00
2019-03-08 03:45:15	3.95	3.73	22.58	17.00
2019-03-08 03:48:15	3.94	3.74	22.75	17.00
2019-03-08 03:51:15	3.94	3.75	22.76	17.00
2019-03-08 03:54:15	3.94	3.76	22.91	17.00
2019-03-08 03:57:15	3.94	3.77	23.00	17.00
2019-03-08 04:00:15	3.95	3.78	22.98	17.00
2019-03-08 04:03:15	3.95	3.80	23.10	17.00
2019-03-08 04:06:15	3.94	3.81	23.19	17.00
2019-03-08 04:09:15	3.95	3.82	23.15	17.00
2019-03-08 04:12:15	3.95	3.84	23.23	17.00
2019-03-08 04:15:15	3.95	3.86	23.25	17.00
2019-03-08 04:18:15	3.95	3.87	23.28	17.00
2019-03-08 04:21:15	3.95	3.89	23.28	17.00
2019-03-08 04:24:15	3.93	3.91	23.19	17.00
2019-03-08 04:27:15	3.95	3.92	23.11	17.00
2019-03-08 04:30:15	3.95	3.94	23.01	17.00
2019-03-08 04:33:15	3.95	3.95	22.93	17.00
2019-03-08 04:36:15	3.95	3.97	22.87	17.00
2019-03-08 04:39:15	3.95	3.98	22.96	17.00
2019-03-08 04:42:15	3.94	3.99	22.83	17.00
2019-03-08 04:45:15	3.95	4.01	22.80	17.00
2019-03-08 04:48:15	3.95	4.02	22.86	17.00
2019-03-08 04:51:15	3.95	4.04	22.84	17.00
2019-03-08 04:54:15	3.95	4.05	22.83	17.00
2019-03-08 04:57:15	3.95	4.07	22.79	17.00
2019-03-08 05:00:15	3.94	4.09	22.76	17.00
2019-03-08 05:03:15	3.94	4.10	22.79	17.00
2019-03-08 05:06:15	3.95	4.12	22.85	17.00
2019-03-08 05:09:15	3.95	4.14	22.85	17.00
2019-03-08 05:12:15	-4.00	3.92	22.63	17.00
2019-03-08 05:15:15	-4.00	3.89	21.89	17.00
2019-03-08 05:18:15	-4.00	3.87	21.49	17.00
2019-03-08 05:21:15	-4.00	3.85	21.23	17.00
2019-03-08 05:24:15	-4.00	3.83	21.06	17.00
2019-03-08 05:27:15	-4.00	3.81	20.95	17.00
2019-03-08 05:30:15	-4.00	3.80	20.83	17.00
2019-03-08 05:33:15	-4.00	3.78	20.79	17.00
2019-03-08 05:36:15	-4.00	3.77	20.74	17.00
2019-03-08 05:39:15	-4.00	3.75	20.71	17.00
2019-03-08 05:42:15	-4.00	3.74	20.68	17.00
2019-03-08 05:45:15	-4.00	3.72	20.68	17.00
2019-03-08 05:48:15	-4.00	3.71	20.66	17.00
2019-03-08 05:51:15	-4.00	3.69	20.65	17.00
2019-03-08 05:54:15	-4.00	3.68	20.65	17.00
2019-03-08 05:57:15	-4.00	3.66	20.64	17.00
2019-03-08 06:00:15	-4.00	3.64	20.64	17.00
2019-03-08 06:03:15	-4.00	3.63	20.57	17.00
2019-03-08 06:06:15	-4.00	3.61	20.59	17.00
2019-03-08 06:09:15	-4.00	3.59	20.53	17.00
2019-03-08 06:12:15	-4.00	3.57	20.48	17.00
2019-03-08 06:15:15	-4.00	3.56	20.42	17.00
2019-03-08 06:18:15	-4.00	3.55	20.35	17.00
2019-03-08 06:21:15	-4.00	3.53	20.27	17.00
2019-03-08 06:24:15	-4.00	3.52	20.25	17.00
2019-03-08 06:27:15	-4.00	3.51	20.20	17.00
2019-03-08 06:30:15	-4.00	3.50	20.15	17.00
2019-03-08 06:33:15	-4.00	3.49	20.14	17.00
2019-03-08 06:36:15	-4.00	3.48	20.11	17.00
2019-03-08 06:39:15	-4.00	3.47	20.12	17.00
2019-03-08 06:42:15	-4.00	3.46	20.16	17.00
2019-03-08 06:45:15	-4.00	3.45	20.18	17.00
2019-03-08 06:48:15	-4.00	3.44	20.24	17.00
2019-03-08 06:51:15	-4.00	3.43	20.24	17.00
2019-03-08 06:54:15	-4.00	3.42	20.23	17.00
2019-03-08 06:57:15	-4.00	3.41	20.25	17.00
2019-03-08 07:00:15	-4.00	3.39	20.30	17.00
2019-03-08 07:03:15	-4.00	3.38	20.32	17.00
2019-03-08 07:06:15	-4.00	3.37	20.38	17.00
2019-03-08 07:09:15	-4.00	3.35	20.44	17.00
2019-03-08 07:12:15	-4.00	3.34	20.50	17.00
2019-03-08 07:15:15	-4.00	3.32	20.54	17.00
2019-03-08 07:18:15	-4.00	3.30	20.63	17.00
2019-03-08 07:21:15	-4.00	3.28	20.67	17.00
2019-03-08 07:24:15	-4.00	3.26	20.72	17.00
2019-03-08 07:27:15	-4.00	3.24	20.73	17.00
2019-03-08 07:30:15	-4.00	3.22	20.75	17.00
2019-03-08 07:33:15	-4.00	3.19	20.76	17.00
2019-03-08 07:36:15	-4.00	3.14	20.80	17.00
2019-03-08 07:39:15	-4.00	3.06	20.99	17.00
2019-03-08 07:42:15	3.94	3.39	21.08	18.00
2019-03-08 07:45:15	3.94	3.46	21.21	18.00
2019-03-08 07:48:15	3.95	3.47	21.40	18.00
2019-03-08 07:51:15	3.95	3.49	21.60	18.00
2019-03-08 07:54:15	3.95	3.51	21.79	18.00
2019-03-08 07:57:15	3.95	3.52	21.89	18.00
2019-03-08 08:00:15	3.95	3.54	21.92	18.00
2019-03-08 08:03:15	3.95	3.56	21.98	18.00
2019-03-08 08:06:15	3.95	3.58	21.98	18.00
2019-03-08 08:09:15	3.95	3.60	22.03	18.00
2019-03-08 08:12:15	3.95	3.61	22.02	18.00
2019-03-08 08:15:15	3.95	3.62	22.07	18.00
2019-03-08 08:18:15	3.95	3.64	22.04	18.00
2019-03-08 08:21:15	3.95	3.64	22.15	18.00
2019-03-08 08:24:15	3.95	3.65	22.18	18.00
2019-03-08 08:27:15	3.95	3.66	22.22	18.00
2019-03-08 08:30:15	3.95	3.67	22.34	18.00
2019-03-08 08:33:15	3.94	3.68	22.39	18.00
2019-03-08 08:36:15	3.95	3.69	22.55	18.00
2019-03-08 08:39:15	3.95	3.70	22.71	18.00
2019-03-08 08:42:15	3.95	3.71	22.81	18.00
2019-03-08 08:45:15	3.95	3.72	22.91	18.00
2019-03-08 08:48:15	3.95	3.73	23.07	18.00
2019-03-08 08:51:15	3.94	3.74	23.13	18.00
2019-03-08 08:54:15	3.94	3.75	23.24	18.00
2019-03-08 08:57:15	3.94	3.76	23.38	18.00
2019-03-08 09:00:15	3.95	3.77	23.50	18.00
2019-03-08 09:03:15	3.94	3.79	23.66	18.00
2019-03-08 09:06:15	3.94	3.80	23.63	18.00
2019-03-08 09:09:15	3.94	3.81	23.70	18.00
2019-03-08 09:12:15	3.95	3.83	23.72	18.00
2019-03-08 09:15:15	3.95	3.85	23.78	18.00
2019-03-08 09:18:15	3.95	3.86	23.75	18.00
2019-03-08 09:21:15	3.95	3.88	23.82	18.00
2019-03-08 09:24:15	3.94	3.90	23.70	18.00
2019-03-08 09:27:15	3.94	3.91	23.66	18.00
2019-03-08 09:30:15	3.95	3.93	23.52	18.00
2019-03-08 09:33:15	3.95	3.94	23.58	18.00
2019-03-08 09:36:15	3.95	3.96	23.55	18.00
2019-03-08 09:39:15	3.95	3.97	23.57	18.00
2019-03-08 09:42:15	3.94	3.99	23.48	18.00
2019-03-08 09:45:15	3.94	4.00	23.49	18.00
2019-03-08 09:48:15	3.95	4.01	23.50	18.00
2019-03-08 09:51:15	3.95	4.03	23.47	18.00
2019-03-08 09:54:15	3.95	4.04	23.41	18.00
2019-03-08 09:57:15	3.94	4.06	23.38	18.00
2019-03-08 10:00:15	3.94	4.07	23.47	18.00
2019-03-08 10:03:15	3.95	4.09	23.39	18.00
2019-03-08 10:06:15	3.95	4.11	23.44	18.00
2019-03-08 10:09:15	3.95	4.13	23.49	18.00
2019-03-08 10:12:15	3.95	4.15	23.50	18.00
2019-03-08 10:15:15	-4.00	3.91	22.88	18.00
2019-03-08 10:18:15	-4.00	3.88	22.32	18.00
2019-03-08 10:21:15	-4.00	3.86	22.02	18.00
2019-03-08 10:24:15	-4.00	3.84	21.80	18.00
2019-03-08 10:27:15	-4.00	3.82	21.62	18.00
2019-03-08 10:30:15	-4.00	3.81	21.51	18.00
2019-03-08 10:33:15	-4.00	3.79	21.49	18.00
2019-03-08 10:36:15	-4.00	3.78	21.38	18.00
2019-03-08 10:39:15	-4.00	3.76	21.39	18.00
2019-03-08 10:42:15	-4.00	3.75	21.37	18.00
2019-03-08 10:45:15	-4.00	3.74	21.35	18.00
2019-03-08 10:48:15	-4.00	3.72	21.35	18.00
2019-03-08 10:51:15	-4.00	3.71	21.35	18.00
2019-03-08 10:54:15	-4.00	3.69	21.37	18.00
2019-03-08 10:57:15	-4.00	3.67	21.40	18.00
2019-03-08 11:00:15	-4.00	3.66	21.41	18.00
2019-03-08 11:03:15	-4.00	3.64	21.40	18.00
2019-03-08 11:06:15	-4.00	3.62	21.41	18.00
2019-03-08 11:09:15	-4.00	3.60	21.37	18.00
2019-03-08 11:12:15	-4.00	3.59	21.31	18.00
2019-03-08 11:15:15	-4.00	3.57	21.25	18.00
2019-03-08 11:18:15	-4.00	3.56	21.20	18.00
2019-03-08 11:21:15	-4.00	3.54	21.13	18.00
2019-03-08 11:24:15	-4.00	3.53	21.08	18.00
2019-03-08 11:27:15	-4.00	3.52	21.08	18.00
2019-03-08 11:30:15	-4.00	3.50	21.02	18.00
2019-03-08 11:33:15	-4.00	3.49	21.02	18.00
2019-03-08 11:36:15	-4.00	3.48	21.02	18.00
2019-03-08 11:39:15	-4.00	3.47	21.03	18.00
2019-03-08 11:42:15	-4.00	3.46	21.07	18.00
2019-03-08 11:45:15	-4.00	3.45	21.13	18.00
2019-03-08 11:48:15	-4.00	3.44	21.12	18.00
2019-03-08 11:51:15	-4.00	3.43	21.15	18.00
2019-03-08 11:54:15	-4.00	3.42	21.17	18.00
2019-03-08 11:57:15	-4.00	3.41	21.19	18.00
2019-03-08 12:00:15	-4.00	3.40	21.21	18.00
2019-03-08 12:03:15	-4.00	3.39	21.23	18.00
2019-03-08 12:06:15	-4.00	3.38	21.30	18.00
2019-03-08 12:09:15	-4.00	3.36	21.35	18.00
2019-03-08 12:12:15	-4.00	3.35	21.40	18.00
2019-03-08 12:15:15	-4.00	3.33	21.47	18.00
2019-03-08 12:18:15	-4.00	3.32	21.54	18.00
2019-03-08 12:21:15	-4.00	3.30	21.66	18.00
2019-03-08 12:24:15	-4.00	3.28	21.68	18.00
2019-03-08 12:27:15	-4.00	3.26	21.69	18.00
2019-03-08 12:30:15	-4.00	3.24	21.70	18.00
2019-03-08 12:33:15	-4.00	3.21	21.68	18.00
2019-03-08 12:36:15	-4.00	3.18	21.75	18.00
2019-03-08 12:39:15	-4.00	3.12	21.85	18.00
2019-03-08 12:42:15	-4.00	3.02	22.01	18.00
2019-03-08 12:45:15	3.95	3.41	22.19	19.00
2019-03-08 12:48:15	3.95	3.46	22.25	19.00
2019-03-08 12:51:15	3.95	3.48	22.39	19.00
2019-03-08 12:54:15	3.95	3.49	22.49	19.00
2019-03-08 12:57:15	3.95	3.51	22.72	19.00
2019-03-08 13:00:15	3.95	3.52	22.91	19.00
2019-03-08 13:03:15	3.95	3.54	22.93	19.00
2019-03-08 13:06:15	3.95	3.56	23.08	19.00
2019-03-08 13:09:15	3.95	3.58	23.00	19.00
2019-03-08 13:12:15	3.95	3.60	22.91	19.00
2019-03-08 13:15:15	3.95	3.61	23.04	19.00
2019-03-08 13:18:15	3.95	3.63	22.98	19.00
2019-03-08 13:21:15	3.95	3.64	22.96	19.00
2019-03-08 13:24:15	3.95	3.65	23.05	19.00
2019-03-08 13:27:15	3.95	3.66	23.12	19.00
2019-03-08 13:30:15	3.94	3.66	23.16	19.00
2019-03-08 13:33:15	3.94	3.67	23.25	19.00
2019-03-08 13:36:15	3.95	3.68	23.17	19.00
2019-03-08 13:39:15	3.95	3.69	23.38	19.00
2019-03-08 13:42:15	3.95	3.70	23.64	19.00
2019-03-08 13:45:15	3.94	3.71	23.66	19.00
2019-03-08 13:48:15	3.94	3.72	23.76	19.00
2019-03-08 13:51:15	3.94	3.73	23.73	19.00
2019-03-08 13:54:15	3.94	3.74	23.98	19.00
2019-03-08 13:57:15	3.94	3.75	23.95	19.00
2019-03-08 14:00:15	3.94	3.76	24.11	19.00
2019-03-08 14:03:15	3.93	3.78	24.09	19.00
2019-03-08 14:06:15	3.94	3.79	24.14	19.00
2019-03-08 14:09:15	3.94	3.80	24.28	19.00
2019-03-08 14:12:15	3.95	3.82	24.49	19.00
2019-03-08 14:15:15	3.95	3.83	24.51	19.00
2019-03-08 14:18:15	3.95	3.85	24.57	19.00
2019-03-08 14:21:15	3.94	3.87	24.53	19.00
2019-03-08 14:24:15	3.95	3.88	24.51	19.00
2019-03-08 14:27:15	3.94	3.90	24.31	19.00
2019-03-08 14:30:15	3.95	3.91	24.30	19.00
2019-03-08 14:33:15	3.95	3.93	24.27	19.00
2019-03-08 14:36:15	3.93	3.94	24.13	19.00
2019-03-08 14:39:15	3.94	3.96	24.12	19.00
2019-03-08 14:42:15	3.94	3.97	23.93	19.00
2019-03-08 14:45:15	3.94	3.99	24.06	19.00
2019-03-08 14:48:15	3.95	4.00	23.95	19.00
2019-03-08 14:51:15	3.95	4.01	24.05	19.00
2019-03-08 14:54:15	3.94	4.03	23.87	19.00
2019-03-08 14:57:15	3.94	4.04	23.89	19.00
2019-03-08 15:00:15	3.94	4.06	23.95	19.00
2019-03-08 15:03:15	3.95	4.08	24.02	19.00
2019-03-08 15:06:15	3.95	4.10	23.91	19.00
2019-03-08 15:09:15	3.94	4.11	24.04	19.00
2019-03-08 15:12:15	3.94	4.13	23.98	19.00
2019-03-08 15:15:15	-4.02	3.96	24.25	19.00
2019-03-08 15:18:15	-4.00	3.90	23.25	19.00
2019-03-08 15:21:15	-4.00	3.88	22.78	19.00
2019-03-08 15:24:15	-4.00	3.86	22.46	19.00
2019-03-08 15:27:15	-4.00	3.84	22.28	19.00
2019-03-08 15:30:15	-4.00	3.82	22.10	19.00
2019-03-08 15:33:15	-4.00	3.81	21.97	19.00
2019-03-08 15:36:15	-4.00	3.79	21.92	19.00
2019-03-08 15:39:15	-4.00	3.78	21.85	19.00
2019-03-08 15:42:15	-4.00	3.76	21.81	19.00
2019-03-08 15:45:15	-4.00	3.75	21.77	19.00
2019-03-08 15:48:15	-4.00	3.73	21.76	19.00
2019-03-08 15:51:15	-4.00	3.72	21.77	19.00
2019-03-08 15:54:15	-4.00	3.70	21.68	19.00
2019-03-08 15:57:15	-4.00	3.69	21.71	19.00
2019-03-08 16:00:15	-4.00	3.67	21.70	19.00
2019-03-08 16:03:15	-4.00	3.65	21.68	19.00
2019-03-08 16:06:15	-4.00	3.64	21.61	19.00
2019-03-08 16:09:15	-4.00	3.62	21.62	19.00
2019-03-08 16:12:15	-4.00	3.60	21.58	19.00
2019-03-08 16:15:15	-4.00	3.58	21.57	19.00
2019-03-08 16:18:15	-4.00	3.57	21.48	19.00
2019-03-08 16:21:15	-4.00	3.55	21.41	19.00
2019-03-08 16:24:15	-4.00	3.54	21.33	19.00
2019-03-08 16:27:15	-4.00	3.53	21.29	19.00
2019-03-08 16:30:15	-4.00	3.51	21.25	19.00
2019-03-08 16:33:15	-4.00	3.50	21.20	19.00
2019-03-08 16:36:15	-4.00	3.49	21.13	19.00
2019-03-08 16:39:15	-4.00	3.48	21.14	19.00
2019-03-08 16:42:15	-4.00	3.47	21.14	19.00
2019-03-08 16:45:15	-4.00	3.46	21.12	19.00
2019-03-08 16:48:15	-4.00	3.45	21.09	19.00
2019-03-08 16:51:15	-4.00	3.44	21.11	19.00
2019-03-08 16:54:15	-4.00	3.43	21.12	19.00
2019-03-08 16:57:15	-4.00	3.42	21.17	19.00
2019-03-08 17:00:15	-4.00	3.41	21.17	19.00
2019-03-08 17:03:15	-4.00	3.40	21.23	19.00
2019-03-08 17:06:15	-4.00	3.39	21.28	19.00
2019-03-08 17:09:15	-4.00	3.38	21.33	19.00
2019-03-08 17:12:15	-4.00	3.36	21.41	19.00
2019-03-08 17:15:15	-4.00	3.35	21.42	19.00
2019-03-08 17:18:15	-4.00	3.33	21.46	19.00
2019-03-08 17:21:15	-4.00	3.31	21.49	19.00
2019-03-08 17:24:15	-4.00	3.29	21.59	19.00
2019-03-08 17:27:15	-4.00	3.27	21.55	19.00
2019-03-08 17:30:15	-4.00	3.26	21.56	19.00
2019-03-08 17:33:15	-4.00	3.23	21.59	19.00
2019-03-08 17:36:15	-4.00	3.21	21.55	19.00
2019-03-08 17:39:15	-4.00	3.17	21.57	19.00
2019-03-08 17:42:15	-4.00	3.11	21.66	19.00
2019-03-08 17:45:15	-0.01	3.13	21.81	20.00
2019-03-08 17:48:15	3.95	3.43	21.77	20.00
2019-03-08 17:51:15	3.94	3.46	21.96	20.00
2019-03-08 17:54:15	3.95	3.48	22.10	20.00
2019-03-08 17:57:15	3.95	3.50	22.30	20.00
2019-03-08 18:00:15	3.94	3.51	22.37	20.00
2019-03-08 18:03:15	3.95	3.53	22.43	20.00
2019-03-08 18:06:15	3.95	3.55	22.50	20.00
2019-03-08 18:09:15	3.95	3.56	22.55	20.00
2019-03-08 18:12:15	3.95	3.58	22.52	20.00
2019-03-08 18:15:15	3.95	3.60	22.51	20.00
2019-03-08 18:18:15	3.95	3.62	22.49	20.00
2019-03-08 18:21:15	3.95	3.63	22.58	20.00
2019-03-08 18:24:15	3.95	3.64	22.56	20.00
2019-03-08 18:27:15	3.95	3.65	22.60	20.00
2019-03-08 18:30:15	3.95	3.66	22.65	20.00
2019-03-08 18:33:15	3.95	3.67	22.67	20.00
2019-03-08 18:36:15	3.95	3.67	22.76	20.00
2019-03-08 18:39:15	3.95	3.68	22.83	20.00
2019-03-08 18:42:15	3.95	3.69	22.98	20.00
2019-03-08 18:45:15	3.95	3.70	23.07	20.00
2019-03-08 18:48:15	3.95	3.71	23.19	20.00
2019-03-08 18:51:15	3.94	3.72	23.27	20.00
2019-03-08 18:54:15	3.94	3.73	23.36	20.00
2019-03-08 18:57:15	3.94	3.74	23.43	20.00
2019-03-08 19:00:15	3.94	3.75	23.50	20.00
2019-03-08 19:03:15	3.94	3.77	23.60	20.00
2019-03-08 19:06:15	3.95	3.78	23.65	20.00
2019-03-08 19:09:15	3.94	3.79	23.74	20.00
2019-03-08 19:12:15	3.94	3.81	23.76	20.00
2019-03-08 19:15:15	3.95	3.82	23.88	20.00
2019-03-08 19:18:15	3.95	3.84	23.85	20.00
2019-03-08 19:21:15	3.95	3.85	23.89	20.00
2019-03-08 19:24:15	3.95	3.87	23.89	20.00
2019-03-08 19:27:15	3.94	3.89	23.82	20.00
2019-03-08 19:30:15	3.95	3.90	23.76	20.00
2019-03-08 19:33:15	3.95	3.92	23.76	20.00
2019-03-08 19:36:15	3.95	3.93	23.63	20.00
2019-03-08 19:39:15	3.95	3.95	23.61	20.00
2019-03-08 19:42:15	3.94	3.96	23.52	20.00
2019-03-08 19:45:15	3.94	3.98	23.47	20.00
2019-03-08 19:48:15	3.95	3.99	23.45	20.00
2019-03-08 19:51:15	3.94	4.00	23.38	20.00
2019-03-08 19:54:15	3.95	4.02	23.43	20.00
2019-03-08 19:57:15	3.94	4.03	23.41	20.00
2019-03-08 20:00:15	3.94	4.05	23.38	20.00
2019-03-08 20:03:15	3.95	4.06	23.36	20.00
2019-03-08 20:06:15	3.95	4.08	23.35	20.00
2019-03-08 20:09:15	3.95	4.10	23.36	20.00
2019-03-08 20:12:15	3.95	4.12	23.38	20.00
2019-03-08 20:15:15	3.94	4.14	23.46	20.00
2019-03-08 20:18:15	-3.99	3.94	23.50	20.00
2019-03-08 20:21:15	-4.00	3.90	22.55	20.00
2019-03-08 20:24:15	-4.00	3.87	22.06	20.00
2019-03-08 20:27:15	-4.00	3.85	21.73	20.00
2019-03-08 20:30:15	-4.00	3.84	21.53	20.00
2019-03-08 20:33:15	-4.00	3.82	21.34	20.00
2019-03-08 20:36:15	-4.00	3.80	21.18	20.00
2019-03-08 20:39:15	-4.00	3.79	21.15	20.00
2019-03-08 20:42:15	-4.00	3.77	21.02	20.00
2019-03-08 20:45:15	-4.00	3.76	21.00	20.00
2019-03-08 20:48:15	-4.00	3.74	21.01	20.00
2019-03-08 20:51:15	-4.00	3.73	20.96	20.00
2019-03-08 20:54:15	-4.00	3.72	20.94	20.00
2019-03-08 20:57:15	-4.00	3.70	20.91	20.00
2019-03-08 21:00:15	-4.00	3.68	20.92	20.00
2019-03-08 21:03:15	-4.00	3.67	20.90	20.00
2019-03-08 21:06:15	-4.00	3.65	20.88	20.00
2019-03-08 21:09:15	-4.00	3.63	20.86	20.00
2019-03-08 21:12:15	-4.00	3.61	20.83	20.00
2019-03-08 21:15:15	-4.00	3.60	20.78	20.00
2019-03-08 21:18:15	-4.00	3.58	20.75	20.00
2019-03-08 21:21:15	-4.00	3.56	20.68	20.00
2019-03-08 21:24:24	-4.00	3.55	20.63	20.00
2019-03-08 21:27:32	-4.00	3.54	20.57	20.00
2019-03-08 21:30:31	-4.00	3.52	20.52	20.00
2019-03-08 21:33:34	-4.00	3.51	20.44	20.00
2019-03-08 21:36:33	-4.00	3.50	20.43	20.00
2019-03-08 21:39:33	-4.00	3.49	20.35	20.00
2019-03-08 21:42:33	-4.00	3.48	20.35	20.00
2019-03-08 21:45:33	-4.00	3.47	20.36	20.00
2019-03-08 21:48:33	-4.00	3.46	20.35	20.00
2019-03-08 21:51:33	-4.00	3.45	20.35	20.00
2019-03-08 21:54:33	-4.00	3.44	20.34	20.00
2019-03-08 21:57:33	-4.00	3.43	20.36	20.00
2019-03-08 22:00:35	-4.00	3.42	20.38	20.00
2019-03-08 22:03:37	-4.00	3.41	20.42	20.00
2019-03-08 22:06:37	-4.00	3.40	20.40	20.00
2019-03-08 22:09:37	-4.00	3.38	20.50	20.00
2019-03-08 22:12:42	-4.00	3.37	20.52	20.00
2019-03-08 22:15:45	-4.00	3.36	20.59	20.00
2019-03-08 22:18:45	-4.00	3.34	20.67	20.00
2019-03-08 22:21:47	-4.00	3.32	20.72	20.00
2019-03-08 22:24:47	-4.00	3.31	20.82	20.00
2019-03-08 22:27:47	-4.00	3.29	20.89	20.00
2019-03-08 22:30:53	-4.00	3.27	20.90	20.00
2019-03-08 22:33:53	-4.00	3.25	20.88	20.00
2019-03-08 22:36:56	-4.00	3.22	20.84	20.00
2019-03-08 22:39:55	-4.00	3.19	20.88	20.00
2019-03-08 22:42:55	-4.00	3.15	20.93	20.00
2019-03-08 22:45:58	-4.00	3.07	21.05	20.00
2019-03-08 22:48:57	3.95	3.38	21.13	21.00
2019-03-08 22:52:00	3.95	3.45	21.18	21.00
2019-03-08 22:55:01	3.94	3.47	21.37	21.00
2019-03-08 22:58:01	3.95	3.49	21.63	21.00
2019-03-08 23:01:01	3.95	3.50	21.78	21.00
2019-03-08 23:04:01	3.95	3.52	21.90	21.00
2019-03-08 23:07:03	3.95	3.54	21.94	21.00
2019-03-08 23:10:05	3.95	3.56	22.05	21.00
2019-03-08 23:13:05	3.95	3.58	21.95	21.00
2019-03-08 23:16:05	3.95	3.59	21.99	21.00
2019-03-08 23:19:05	3.95	3.61	22.03	21.00
[truncated: 84,717 more rows]
