# Supplementary material for: Data from long time testing of 18650 lithium polymer batteries
Source: Data Brief. 2020 Jan 15;29:105137. doi: 10.1016/j.dib.2020.105137 (PMC6992949; doi:10.1016/j.dib.2020.105137)
Supplement: Multimedia component 2 [file mmc2.zip › dib_105137_read_dataset_mmc2.m]

%% Import data from text file.
% Script for importing data from the following text file:
%
%    C:\Users\Martin\Disk Google\Data in bief\data sets\bat #1.txt
%
% To extend the code to different selected data or a different text file,
% generate a function instead of a script.

% Auto-generated by MATLAB on 2019/11/18 14:19:01

sprintf('Reading data from file...\n')

%% Initialize variables.
filename = 'C:\Users\Martin\Disk Google\Data in bief\data sets\bat #1.txt';
delimiter = '\t';

%% Read columns of data as text:
% For more information, see the TEXTSCAN documentation.
formatSpec = '%q%q%q%q%q%[^\n\r]';

%% Open the text file.
fileID = fopen(filename,'r');

%% Read columns of data according to the format.
% This call is based on the structure of the file used to generate this
% code. If an error occurs for a different file, try regenerating the code
% from the Import Tool.
dataArray = textscan(fileID, formatSpec, 'Delimiter', delimiter, 'MultipleDelimsAsOne', true, 'TextType', 'string',  'ReturnOnError', false);

%% Close the text file.
fclose(fileID);

%% Convert the contents of columns containing numeric text to numbers.
% Replace non-numeric text with NaN.
raw = repmat({''},length(dataArray{1}),length(dataArray)-1);
for col=1:length(dataArray)-1
    raw(1:length(dataArray{col}),col) = mat2cell(dataArray{col}, ones(length(dataArray{col}), 1));
end
numericData = NaN(size(dataArray{1},1),size(dataArray,2));

for col=[2,3,4,5]
    % Converts text in the input cell array to numbers. Replaced non-numeric
    % text with NaN.
    rawData = dataArray{col};
    for row=1:size(rawData, 1)
        % Create a regular expression to detect and remove non-numeric prefixes and
        % suffixes.
        regexstr = '(?<prefix>.*?)(?<numbers>([-]*(\d+[\,]*)+[\.]{0,1}\d*[eEdD]{0,1}[-+]*\d*[i]{0,1})|([-]*(\d+[\,]*)*[\.]{1,1}\d+[eEdD]{0,1}[-+]*\d*[i]{0,1}))(?<suffix>.*)';
        try
            result = regexp(rawData(row), regexstr, 'names');
            numbers = result.numbers;
            
            % Detected commas in non-thousand locations.
            invalidThousandsSeparator = false;
            if numbers.contains(',')
                thousandsRegExp = '^\d+?(\,\d{3})*\.{0,1}\d*$';
                if isempty(regexp(numbers, thousandsRegExp, 'once'))
                    numbers = NaN;
                    invalidThousandsSeparator = true;
                end
            end
            % Convert numeric text to numbers.
            if ~invalidThousandsSeparator
                numbers = textscan(char(strrep(numbers, ',', '')), '%f');
                numericData(row, col) = numbers{1};
                raw{row, col} = numbers{1};
            end
        catch
            raw{row, col} = rawData{row};
        end
    end
end


%% Split data into numeric and string columns.
rawNumericColumns = raw(:, [2,3,4,5]);
rawStringColumns = string(raw(:, 1));


%% Replace non-numeric cells with NaN
R = cellfun(@(x) ~isnumeric(x) && ~islogical(x),rawNumericColumns); % Find non-numeric cells
rawNumericColumns(R) = {NaN}; % Replace non-numeric cells

%% Allocate imported array to column variable names
date_time = rawStringColumns(:, 1);
current = cell2mat(rawNumericColumns(:, 1));
voltage = cell2mat(rawNumericColumns(:, 2));
temperature = cell2mat(rawNumericColumns(:, 3));
cycle_num = cell2mat(rawNumericColumns(:, 4));


%% Clear temporary variables
clearvars filename delimiter formatSpec fileID dataArray ans raw col numericData rawData row regexstr result numbers invalidThousandsSeparator thousandsRegExp rawNumericColumns rawStringColumns R;


sprintf('Calculating battery capacity...\n')

%% parse date_time strings to datetime structure
date_time_as_DAYTIME = datetime(date_time,'InputFormat','yyyy-MM-dd HH:mm:ss');


%% calculate discharged capacity from current and time
Cycle_capacity = 0;
Cycle_average_temperature = 0;
Capacity = zeros(cycle_num(end),1); % initialize variable
Cycle_temperature= zeros(cycle_num(end),1); % initialize variable
first_time = 0;
last_charging_step_capacity = 0;

for i = 2:length(current)
    if (current(i) < 0) && (current(i-1) < 0)
        %  this is a discharding cycle
        %  calculate the discharged capacity as a time integral of current 
        %  over the length of the discharging cycle
        Cycle_capacity = Cycle_capacity + (current(i) * seconds(duration(date_time_as_DAYTIME(i)-date_time_as_DAYTIME(i-1),'Format','s')));
        Cycle_average_temperature = ( Cycle_average_temperature + temperature(i)) / 2;
        first_time = 1;
    else
        %  charging cycle started, store discharging results
        %  for specific discharging cycle
        if (first_time == 1)
            last_charging_step_capacity = Cycle_capacity + (current(i-1) * seconds(duration(date_time_as_DAYTIME(i-1)-date_time_as_DAYTIME(i-2),'Format','s')));
            % Subscript indices must either be real positive integers or logicals.
            % if not, use previous + 1
            if (cycle_num(i-1) == 0)
                cycle_num(i-1) = cycle_num(i-2) + 1;
            end
            Capacity(cycle_num(i-1)) = -1 * last_charging_step_capacity / 4 / 3600; % 4 batteries in parallel, convert to Ah
            Cycle_temperature(cycle_num(i-1)) = Cycle_average_temperature; % store cycle average temperature in array
            Cycle_capacity = 0;
            Cycle_average_temperature = 0;
            first_time = 0;
        end
    end
end


%% plot charts - battery temperature vs date/time
% figure
% plot(date_time_as_DAYTIME,temperature,'.')
% title('Battery temperature vs. time - setup #1 ')
% xlabel('date/time')
% ylabel('Battery temperature (�C)')
% grid on
% %set scale on Y axis
% ylim([10 60])


%% plot charts - average battery temperature vs vs. cycle number
% figure
% plot(Cycle_temperature,'.')
% title('Average battery temperature vs. number of charging/discharging cycles - setup #1')
% xlabel('number of charging/discharging cycles (-)')
% ylabel('Average battery temperature (�C)')
% grid on
% %set scale on Y axis
% ylim([10 60])


%% plot charts - battery capacity vs. cycle number
% figure
% plot(Capacity,'.')
% title('Cycle capacity vs. number of charging/discharging cycles - setup #1')
% xlabel('number of charging/discharging cycles (-)')
% ylabel('Discharged capacity (Ah)')
% grid on
% %set scale on Y axis
% ylim([0 2.5])


% plot both charts in subplots
%% plot charts - battery capacity vs. cycle number
figure
subplot(2,1,1)
plot(Capacity,'.')
title('Cycle capacity vs. number of charging/discharging cycles - setup #1')
xlabel('number of charging/discharging cycles (-)')
ylabel('Discharged capacity (Ah)')
grid on
%set scale on Y axis
ylim([0 2.5])

%% plot charts - average battery temperature vs vs. cycle number
subplot(2,1,2)
plot(Cycle_temperature,'.')
title('Average battery temperature vs. number of charging/discharging cycles - setup #1')
xlabel('number of charging/discharging cycles (-)')
ylabel('Average battery temperature (�C)')
grid on
%set scale on Y axis
ylim([10 60])
